# Supplementary material for: YgfB increases β-lactam resistance in Pseudomonas aeruginosa by counteracting AlpA-mediated ampDh3 expression
Source: Commun Biol. 2023 Mar 10;6:254. doi: 10.1038/s42003-023-04609-4 (PMC9998450; doi:10.1038/s42003-023-04609-4)
Supplement: Supplementary file 3 — Supplementary Data 1 [file 42003_2023_4609_MOESM3_ESM.xlsx]

## Sheet: Tabelle1
Strain	Relevant characteristics	Source
Pseudomonas aeruginosa
ID40 strains
ID40	Clinical bloodstream isolate, resistant against cefepime, ceftazidime, imipenem, ciprofloxacin, levofloxacin, piperacillin and piperacillin/tazobactam	8, 9 *	*References are found in Supplementary references
ID40ΔygfB	In-frame deletion mutant encoding the first and last 10 amino-acids of ygfB. For note: all following deletion mutants are in-frame deletion mutants	9
ID40ΔygfB::rha-ygfB	ygfB deletion mutant complemented with pJM220-rha-ygfB carrying the ygfB coding sequence	9
ID40ΔampDh3	ampDh3 deletion mutant	This study
D40ΔampDh3::rha-ampDh3	ampDh3 deletion mutant complemented with pJM220-rha-ampDh3 carrying the ampDh3 coding sequence	This study
ID40ΔygfBΔampDh3	In frame deletion of both ygfB and ampDh3	This study
ID40ΔygfBΔampDh3::rha-ampDh3	In frame deletion of both ygfB and ampDh3 complemented with pJM220-rha-ampDh3 carrying the ampDh3 coding sequence	This study
ID40::ampDh3-HiBiT	Knock-in mutant carrying a strep-Tag and the 11 amino acid HiBiT-tag at the C-terminal end of AmpDh3	This study
ID40ΔygfB::ampDh3-HiBiT	ygfB deletion mutant with HiBiT tagged ampDh3	This study
ID40ΔygfB::rha-ygfB:: ampDh3-HiBiT	ygfB complementant with HiBiT tagged ampDh3	This study
ID40ΔalpA	In-frame deletion mutant of alpA encoding the first and last 10 amino-acids of alpA	This study
D40ΔalpA::rha-alpA	alpA deletion mutant complemented with pJM220-rha-alpA carrying the alpA coding sequence	This study
ID40ΔygfBΔalpA	Double in-frame deletion mutant of ygfB and alpA	This study
ID40ΔygfBΔalpA::rha-alpA	Double in-frame deletion mutant of ygfB and alpA complemented with pJM220-rha-alpA	This study
ID40::alpA-HiBiT	ID40 wildtype with HiBiT tagged alpA at the C-terminus	This study
ID40ΔygfB::alpA-HiBiT	ygfB deletion mutant with HiBiT tagged alpA at the C-terminus	This study
ID40::alpA-HiBiT::HA-alpR	ID40 wildtype with HiBiT tagged alpA at the C-terminus and N-terminal HA-tagged alpR	This study
ID40ΔygfB::alpA-HiBiT::HA-alpR	ygfB deletion mutant with HiBiT tagged alpA at the C-terminus and N-terminal HA-tagged alpR	This study
ID40ΔygfB::rha-ygfB pBBR-532-luc (-532)	ygfB complementant with plasmid pBBR-532-luc	This study
ID40ΔygfB::rha-ygfB pBBR-479-luc (-479)	ygfB complementant with plasmid pBBR-479-luc	This study
ID40ΔygfB::rha-ygfB pBBR-464-luc (-464)	ygfB complementant with plasmid pBBR-464-luc	This study
ID40ΔygfB::rha-ygfB pBBR-430-luc (-430)	ygfB complementant with plasmid pBBR-430-luc	This study
ID40ΔygfB::rha-ygfB pBBR-418-luc (-418)	ygfB complementant with plasmid pBBR-418-luc	This study
ID40ΔygfB::rha-ygfB pBBR-363-luc (363)	ygfB complementant with plasmid pBBR-363-luc	This study
ID40ΔygfB::rha-ygfB pBBR-283-luc (-283)	ygfB complementant with plasmid pBBR-283-luc	This study
ID40ΔygfB::rha-ygfB pBBR-233-luc (-233)	ygfB complementant with plasmid pBBR-233-luc	This study
ID40ΔygfB::rha-ygfB pBBR-180-luc (-180)	ygfB complementant with plasmid pBBR-180-luc	This study
ID40ΔygfB::rha-ygfB pBBR-158-luc (-158)	ygfB complementant with plasmid pBBR-158-luc	This study
ID40ΔygfB::rha-ygfB pBBR-141-luc (-141)	ygfB complementant with plasmid pBBR-141-luc	This study
ID40ΔygfB::rha-ygfB pBBR-122-luc (-122)	ygfB complementant with plasmid pBBR-122-luc	This study
ID40ΔygfB::rha-ygfB pBBR-77-luc (-77)	ygfB complementant with plasmid pBBR-77-luc	This study
ID40ΔygfB::rha-ygfB pBBR-0-luc (0)	ygfB complementant with plasmid pBBR-0-luc	This study
ID40 pBBR-532-luc	ID40 wildtype with plasmid pBBR-532-luc	This study
ID40 pBBR-180-luc	ID40 wildtype with plasmid pBBR-180-luc	This study
ID40 pBBR-77-luc	ID40 wildtype with plasmid pBBR-77-luc	This study
ID40 pBBR-0-luc	ID40 wildtype with plasmid pBBR-0-luc	This study
ID40ΔygfB pBBR-532-luc	ID40ΔygfB with plasmid pBBR-532-luc	This study
ID40ΔygfB pBBR-180-luc	ID40ΔygfB with plasmid pBBR-180-luc	This study
ID40ΔygfB pBBR-77-luc	ID40ΔygfB with plasmid pBBR-77-luc	This study
ID40ΔygfB pBBR-0-luc	ID40ΔygfB with plasmid pBBR-0-luc	This study
ID40ΔygfBΔalpA pBBR-532-luc	ID40ΔygfB ΔalpA with plasmid pBBR-532-luc	This study
ID40ΔygfBΔalpA pBBR-180-luc	ID40ΔygfB ΔalpA with plasmid pBBR-180-luc	This study
ID40ΔygfBΔalpA pBBR-77-luc	ID40ΔygfB ΔalpA with plasmid pBBR-77-luc	This study
ID40ΔygfB ΔalpA pBBR-0-luc	ID40ΔygfB ΔalpA with plasmid pBBR-0-luc	This study
ID40ΔygfBΔalpA::rha-alpA pBBR-532-luc	ID40ΔygfB ΔalpA complemented with pJM220-rha-alpA with plasmid pBBR-532-luc	This study
ID40ΔygfBΔalpA::rha-alpA pBBR-0-luc	ID40ΔygfB ΔalpA complemented with pJM220-rha-alpA with plasmid pBBR-0-luc	This study
ID40ΔalpA pBBR-532-luc	ID40ΔalpA with plasmid pBBR-532-luc	This study
ID40ΔalpA pBBR-180-luc	ID40ΔalpA with plasmid pBBR-180-luc	This study
ID40ΔalpA pBBR-77-luc	ID40ΔalpA with plasmid pBBR-77-luc	This study
ID40ΔalpA pBBR-0-luc	ID40ΔalpA with plasmid pBBR-0-luc	This study
ID40ΔalpA::rha-alpA pBBR-532-luc	ID40ΔalpA complemented with pJM220-rha-alpA with plasmid pBBR-532-luc	This study
ID40ΔalpA::rha-alpA pBBR-0-luc	ID40ΔalpA complemented with pJM220-rha-alpA with plasmid pBBR-0-luc	This study
ID40::HA-alpR::alpA-HiBiT pBBR-532-luc	ID40::HA-alpR::alpA-HiBiT with plasmid pBBR-532-luc	This study
ID40::HA-alpR::alpA-HiBiT pBBR-180-luc	ID40::HA-alpR::alpA-HiBiT with plasmid pBBR-180-luc	This study
ID40∆ygfB::HA-alpR::alpA-HiBiT pBBR-532-luc	ID40∆ygfB::HA-alpR::alpA-with plasmid pBBR-532-luc	This study
ID40::HA-alpR::alpA-HiBiT pBBR-180-luc	ID40∆ygfB::HA-alpR::alpA-with plasmid pBBR-180-luc	This study
ID40::rha-dacB(PA14)	ID40 strain complemented with pJM220 carrying the dacB-coding sequence from PA14	This study
ID40::rha-dacB(PA14) PBBR-532-luc	ID40 strain complemented with pJM220 carrying the dacB-coding sequence from PA14	This study
ID40ΔygfB::rha-dacB(PA14)	ΔygfB complemented with pJM220 carrying the dacB-coding sequence from PA14	This study
ID40ΔygfB::rha-dacB(PA14):ampDh3-HiBiT	ΔygfB complemented with pJM220 carrying the dacB-coding sequence from PA14, ampDh3 replaced by ampDH3-HiBiT	This study
ID40ΔygfB::rha-dacB(PA14) pBBR-532-luc	ΔygfB complemented with pJM220 carrying the dacB-coding sequence from PA14, with plasmid pBBR-532-luc	This study
ID40ΔcreBC	In-frame deletion mutant encoding the first and last 10 amino-acids of the creBcreC operon	This study
ID40ΔcreBC pBBR-532-luc	In-frame deletion mutant encoding the first and last 10 amino-acids of the creBcreC operon and carrying plasmid pBBR-532-luc	This study
ID40 ΔygfB ΔcreBC	Double deletion mutant of ygfB and of the creBcreC operon	This study
ID40 ΔygfB ΔcreBC pBBR-532-luc	Double deletion mutant of ygfB and of the creBcreC operon; with plasmid pBBR-532-luc	This study
ID40ΔampR	In-frame deletion mutant encoding the first and last 10 amino-acids of ampR	This study
ID40ΔampR pBBR-532-luc	In-frame deletion mutant encoding the first and last 10 amino-acids of ampR; with plasmid pBBR-532-luc	This study
Other Pa strains
PA14 (DSM No.19882)	Clinical isolate from a human burn patient	DSMZ Braunschweig
PA14 pBBR-532-luc	In-frame deletion mutant encoding the first and last 10 amino-acids of ygfB; with plasmid pBBR-532-luc	This study
PA14ΔygfB	In-frame deletion mutant encoding the first and last 10 amino-acids of ygfB	This study
PA14ΔygfB pBBR-532-luc	In-frame deletion mutant encoding the first and last 10 amino-acids of ygfB; with plasmid pBBR-532-luc	This study
ID72	Clinical bloodstream isolate, MDR strain	8, 10
ID72 pBBR-532-luc	Clinical bloodstream isolate, with plasmid pBBR-532-luc	This study
ID72ΔygfB	In-frame deletion mutant encoding the first and last 10 amino-acids of ygfB	This study
ID72ΔygfB pBBR-532-luc	In-frame deletion mutant encoding the first and last 10 amino-acids of ygfB; with plasmid pBBR-532-luc	This study
ID143	Clinical bloodstream isolate, MDR strain	8
ID143 pBBR-532-luc	Clinical bloodstream isolate, MDR strain; with plasmid pBBR-532-luc	This study
ID143ΔygfB pBBR-532-luc	In-frame deletion mutant encoding the first and last 10 amino-acids of ygfB; ; with plasmid pBBR-532-luc	This study
PAO1 DMSZ No.22644	Infectious wound	DMSZ Braunschweig
PAO1ΔygfB	In-frame deletion mutant encoding the first and last 10 amino-acids of ygfB; with plasmid pBBR-532-luc	This study
Escherichia coli
SM10 λ pir	thi thr leu tonA lacY supE recA::RP4-2-Tc::Mu Km λpir	11
DH5α	Used for propagation of plasmids during cloning	Thermo Scientific
One Shot™ TOP10 Chemically Competent E. coli		Thermo Scientific
BL21 DE3	fhuA2 [lon] ompT gal (λ DE3) [dcm] ∆hsdS λ DE3 = λ sBamHIo ∆EcoRI-B int::(lacI::PlacUV5::T7 gene1) i21 ∆nin5	New England Biolabs (NEB)
Plasmids
pEXG2	Allelic exchange vector with pBR origin, GmR, sacB+	12
pEXTK	Allelic exchange vector derived from pEXG2, sacB exchanged by thymidine-kinase; GmR, Tk+	This study
pEXG2ΔygfB	pEXG2 derivative for the in-frame deletion of ygfB-CDS	9
pEXG2ΔcreBC	pEXG2 derivative for the in-frame deletion of creBC-CDS	This study
pEXG2ΔampR	pEXG2 derivative for the in-frame deletion of ampR-CDS	This study
pEXG2ΔalpA	pEXG2 derivative for the in-frame deletion of alpA-CDS	This study
pEXG2ΔampDh3	pEXG2 derivative for the in-frame deletion of ampDh3-CDS	This study
pEXG2::ampDh3-HiBiT	pEXG2 derivative for the C-terminal knockin of Strep-HiBiT tag into ampDh3	This study made by Genscript
pEXG2::alpA-HiBiT	pEXG2 derivative for the C-terminal knockin of HiBiT tag into alpA	This study, HiBiT tag obtained from Promega
pEXTKΔygfB	pEXTK derivative for the in-frame deletion of ygfB-CDS	This study
pEXTK::HA-alpR	pEXTK derivative for the N-terminal knockin of HA-tag into alpR	This study
pEXTK::ampDh3-HiBiT	pETK derivative for the C-terminal knockin of HiBiT into ampDh3	This study
pJM220	Mini-TN7 based vector with transcriptional terminators, rhamnose inducible promoter and MCS, GmR	13
pJM220ygfB	pJM220 derivate for the complementation of the ygfB-CDS	9
pJM220alpA	pJM220 derivate for the complementation of the alpA-CDS	This study
pJM220ampDh3	pJM220 derivate for the complementation of the amppDh3-CDS	This study
pJM220dacB(PA14)	pJM220 derivate for the complementation of the dacB-CDS of PA14	This study
pTNS3	AmpR, plasmid expressing tnsABCD from P1 and Plac	14
pFLP2	CbR/AmpR; sacB+; Flp recombinase	15
pGEX-4T3	Overexpression vector und control of a tac-promoter, N-terminal GST tag and a thrombin cleavage site; AmpR	GE Healthcare
pETM-30	Overexpression vector under the control of a T7-promoter, N-terminal His-GST-tag, N-terminal TEV-cleavage site, KanR	EMBL Heidelberg
pETM-41	Overexpression vector under the control of a T7-promoter, N-terminal His-MBP-tag, KanR	EMBL Heidelberg
pGEX-4T3_ygfB	Derivative of pGEX-4T3 for the overexpression of GST-YgfB	This study
pETM-30_ygfB	Derivative of pETM-30 for the overexpression of His-GST-YgfB	This study
pETM-41_alpA	Derivative of pETM-41 for the overexpression of His-MBP-AlpA	This study
pNL1.1	Promoterless basic vector encoding Nanoluc Luciferase	Promega
pVT77	Vector containing lacI-tdk cassette	16
pME6032	Modified pVS1-p15A shuttle vector including lacIq-Ptac promoter, Tcr	17, 18
pME6032-exoU-344 strep-HiBiT	pME6032 derivate encoding ExoU-Strep-HiBiT under control of an exoU promoter replacing lacIq-Ptac promoter	This study
pBBR1-MCS-5	Broad host range vector, Gmr	19
pBBR-532-luc	pBBR1-MCS-5 derivate containing ampDh3 promoter fragment bp -532 to -1 upstream of CDS fused to Nanoluc luciferase	This study
pBBR-464-luc	pBBR1-MCS-5 derivate containing ampDh3 promoter fragment bp -479 to -1 upstream of CDS fused to Nanoluc luciferase	This study
pBBR-430-luc	pBBR1-MCS-5 derivate containing ampDh3 promoter fragment bp -430 to -1 upstream of CDS fused to Nanoluc luciferase	This study
pBBR-418-luc	pBBR1-MCS-5 derivate containing ampDh3 promoter fragment bp -418 to -1 upstream of CDS fused to Nanoluc luciferase	This study
pBBR-363-luc	pBBR1-MCS-5 derivate containing ampDh3 promoter fragment bp -363 to -1 upstream of CDS fused to Nanoluc luciferase	This study
pBBR-283-luc	pBBR1-MCS-5 derivate containing ampDh3 promoter fragment bp -283 to -1 upstream of CDS fused to Nanoluc luciferase	This study
pBBR-233-luc	pBBR1-MCS-5 derivate containing ampDh3 promoter fragment bp -233 to -1 upstream of CDS fused to Nanoluc luciferase	This study
pBBR-180-luc	pBBR1-MCS-5 derivate containing ampDh3 promoter fragment bp -180 to -1 upstream of CDS fused to Nanoluc luciferase	This study
pBBR-158-luc	pBBR1-MCS-5 derivate containing ampDh3 promoter fragment bp -158 to -1 upstream of CDS fused to Nanoluc luciferase	This study
pBBR-141-luc	pBBR1-MCS-5 derivate containing ampDh3 promoter fragment bp -141 to -1 upstream of CDS fused to Nanoluc luciferase	This study
pBBR-122-luc	pBBR1-MCS-5 derivate containing ampDh3 promoter fragment bp -122 to -1 upstream of CDS fused to Nanoluc luciferase	This study
pBBR-77-luc	pBBR1-MCS-5 derivate containing ampDh3 promoter fragment bp -77 to -1 upstream of CDS fused to Nanoluc luciferase	This study
pBBR-0-luc	pBBR1-MCS-5 derivate containing promoterless Nanoluc luciferase	This study
