# Supplementary material for: YgfB increases β-lactam resistance in Pseudomonas aeruginosa by counteracting AlpA-mediated ampDh3 expression
Source: Commun Biol. 2023 Mar 10;6:254. doi: 10.1038/s42003-023-04609-4 (PMC9998450; doi:10.1038/s42003-023-04609-4)
Supplement: Supplementary file 4 — Supplementary Data 2 [file 42003_2023_4609_MOESM4_ESM.xlsx]

## Sheet: Tabelle1
Plasmid	Primer for Gibson Cloning/PCR/Sequencing	Sequence 5‘–3‘
pEXG2 derivates Gibson assembly of linearized pEXG2 (template pEXG2) with up and down fragments (template ID40). Sequencing primers: 3pEXG2_seq_f and 4pEXG2_seq_r. For validation of mutants the primer GOI_seqF / GOI_seqR and GOI_seqF / GOI_seq_insideR were used
	gib_uni_pEXG2_f (linearization of vector)	AGGTCGACTCTAGAGGATCC
	gib_uni_pEXG2_r (linearization of vector)	TTCCGGCTCGTATAATGTGT
	3pEXG2_seq_f	TACTGTGTTAGCGGTCTG
	4pEXG2_seq_r	GATCCGGAACATAATGGTG
pEXG2ΔcreBC	1115creBC_up_F	AGCTAATTCCACACATTATACGAGCCGGAAGATCAGGATCAGCGCGTGTTGAG
	1116creBC_up_R	TCAGCCGCGCGGCAGCCAGAGCAGCGCCTCTTCATCTTCGAC GATCAGGATATGC
	1117creBC_dn_F	atgccgcatatcctgatcgtcgaagatgaagaggcgctgctctggctg
	1118creBC_dn_R	TCGAGCCCGGGGATCCTCTAGAGTCGACCTcagtcggccttcaggatgacc
	1119creBC_seq1_F	caagggcttgcgcaaattc
	1120creBC_seq2_R	aggccgtcgatcatcaac
	1121creBC_inside_R	gcttgcaggcctcgaaac
pEXG2ΔampR	1213ampR_up_F	AGCTAATTCCACACATTATACGAGCCGGAAcacgtcgaggtgggtctg
	1214ampR_up_R	ttatctcccccgcgcctcaacggcagccatggcgttcagcggcaaatg
	1215ampR_dn_F	ttggttcgaccccatttgccgctgaacgccatggctgccgttgaggc
	1216ampR_dn_R	TCGAGCCCGGGGATCCTCTAGAGTCGACCTcaggtgttccgcgccttc
	1217ampR_seq_F	gtcgttggctgcatgagaaac
	1218ampR_seq_R	atgctcgagagcgagatcg
	1219ampR_inside_R	caaccgaccgtgaaggttc
pEXG2ΔalpA	1572alpA_up_F	AGCTAATTCCACACATTATACGAGCCGGAAagtaccccgagcatccac
	1573alpA_up_R	aataccatgtttcaaagtaccgagcaggcggaggtggggatcgtgggc
	1574 alpA_dn_F	tttttagcgctcgcccacgatccccacctccgcctgctcggtactttg
	1575alpA_dn_R	TCGAGCCCGGGGATCCTCTAGAGTCGACCTttgaagctgcgaatgcgc
	1578AlpA_seq_F	ttggctcggacatggatg
	1579alpA_seq_R	caagcgtccgtatatggg
	1580alpA_inside_R	ctgtcgaagagcaccctg
pEXG2ΔcreBC	1115creBC_up_F	AGCTAATTCCACACATTATACGAGCCGGAAGATCAGGATCAGCGCGTGTTGAG
	1116creBC_up_R	TCAGCCGCGCGGCAGCCAGAGCAGCGCCTCTTCATCTTCGAC GATCAGGATATGC
	1117creBC_dn_F	atgccgcatatcctgatcgtcgaagatgaagaggcgctgctctggctg
	1118creBC_dn_R	TCGAGCCCGGGGATCCTCTAGAGTCGACCTcagtcggccttcaggatgacc
	1119creBC_seq1_F	caagggcttgcgcaaattc
	1120creBC_seq2_R	aggccgtcgatcatcaac
	1121creBC_inside_R	gcttgcaggcctcgaaac
pEXG2ΔampR	1213ampR_up_F	AGCTAATTCCACACATTATACGAGCCGGAAcacgtcgaggtgggtctg
	1214ampR_up_R	ttatctcccccgcgcctcaacggcagccatggcgttcagcggcaaatg
	1215ampR_dn_F	ttggttcgaccccatttgccgctgaacgccatggctgccgttgaggc
	1216ampR_dn_R	TCGAGCCCGGGGATCCTCTAGAGTCGACCTcaggtgttccgcgccttc
	1217ampR_seq_F	gtcgttggctgcatgagaaac
	1218ampR_seq_R	atgctcgagagcgagatcg
	1219ampR_inside_R	caaccgaccgtgaaggttc
pEXG2ΔalpA	1572alpA_up_F	AGCTAATTCCACACATTATACGAGCCGGAAagtaccccgagcatccac
	1573alpA_up_R	aataccatgtttcaaagtaccgagcaggcggaggtggggatcgtgggc
	1574 alpA_dn_F	tttttagcgctcgcccacgatccccacctccgcctgctcggtactttg
	1575alpA_dn_R	TCGAGCCCGGGGATCCTCTAGAGTCGACCTttgaagctgcgaatgcgc
	1578AlpA_seq_F	ttggctcggacatggatg
	1579alpA_seq_R	caagcgtccgtatatggg
	1580alpA_inside_R	ctgtcgaagagcaccctg
pEXG2ΔampDh3	959 ampDH3_up_F	AGCTAATTCCACACATTATACGAGCCGGAAccaggtgatcctgtcgatg
	960 ampDH3_up_R	atgctgaccatcgactacaacagctatcgctacgctctgaacgagaaataccc
	961 ampDH3_dn_F	tcaggccgggtatttctcgttcagagcgtagcgatagctgttgtagtcgatg
	967ampDh3_dn_R	TCGAGCCCGGGGATCCTCTAGAGTCGACCTttcatcctgaccctctgcg
	963ampDH3_seq_F	attcggccattcgatgag
	964ampDH3_seq_R	cggaggctttccatcatc
	965ampDH3_inside_R	gccttccagatgcatttcc
pEXG2::alpA-HiBiT	1620alpAHiBiT_up_F	AGCTAATTCCACACATTATACGAGCCGGAAggacttgccgcgctccagatc
	1621alpAHiBiT_up_R	TTCTTGAACAGCCGCCAGCCGCTCACTCCACTCGAACCACCGCTCGAGCCgcgctcgcccacgatccc
	1622alpAHiBiT_dn_F	GAGTGAGCGGCTGGCGGCTGTTCAAGAAGATTAGCTAAaaaaatttctgtatgaaaacgggttttccc
	1623alpAHiBiT_dn_R	GAATTCGAGCTCGAGCCCGGGGATCCTCTAGAGTCGACCTaggtgctcggcacgatac
	1624alpAHiBiT_seq_F	ggcgggatttcgtccttg
	1625alpAHiBiT_seq_R	gagcttggctcggacatg
	1081HiBiT_inside_R	TCTTCTTGAACAGCCGCC
pEXG2-ampDh3-HiBiT_up Gibson assembly of linearized pEXG2 with ampDh3up fragment (ID40 as template) and strep-HiBiT fragment	1072 ampDh3_up_F	AGCTAATTCCACACATTATACGAGCCGGAAatgctgaccatcgactacaac
	1073ampDh3_up_R	CTTCTCAAATTGAGGATGACTCCACGCGCTggccgggtatttctcgtt
	1074strep-HiBiT_F	ctctacgctctgaacgagaaatacccggccAGCGCGTGGAGTCATCC
	1075strep-HiBiT_R	TCGAGCCCGGGGATCCTCTAGAGTCGACCTTTAGCTAATCTTCTTGAACAGCCG
	1073ampDh3_up_R	CTTCTCAAATTGAGGATGACTCCACGCGCTggccgggtatttctcgtt
pEXG2-ampDh3-HiBiT Gibson assembly of linearized pEXG2-ampDh3-HiBiT_up (pEXG2-ampDh3-HiBiT_up as template) and downstream fragment	1076peXG2-HiBiTup_lin_F (Linearization of vector)	TTAGCTAATCTTCTTGAACAGCCGCCAGCCGCTCACTCCACTCGAACCAC
	1077peXG2-HiBiTup_lin_R (Linearization of vector)	aaatcggccagcagttgcaggttcaggccgAGGTCGACTCTAGAGGATCCC
	1078ampDH3dn_F	GGCTGGCGGCTGTTCAAGAAGATTAGCTAAgccattaaccgcgagcg
	1285ampDh3dn_R	TCGAGCCCGGGGATCCTCTAGAGTCGACCTgctggtgaccctgctctac
	1080ampDH3_seq_F	GAAGGAACTCTACGAGGCCG
	1081HiBiT_inside_R	TCTTCTTGAACAGCCGCC
	963ampDh3_seq_­R	attcggccattcgatgag
pEXTK Gibson assembly with linearized pEXG2 and lacI-tdk fragment from pVT77;1375-1378 sequencing primer	1371pEXG2_lin_R	AAACGCAAAAGAAAATGCCG
	1372pexAZTlin_F	GCAGGTAAGCTAATTCCACAC
	1373lacI-tdK_F	CTTCCATAATCGGCATTTTCTTTTGCGTTTTTAATCGTGGCGATGCCTTTC
	1374lacI-tdk_R	TCGTATAATGTGTGGAATTAGCTTACCTGCGACACCATCGAATGGTGCAAAAC
	1375pEXTKseq1_F	CTTATGTCAATTCGAGAATTACG
	1376pEXTKseq2_R	GAGATTCGTGCGGAACATG
	1377pEXTKseq3_F	ACCTATACGCGAACTGAC
	1378pEXTKseq4_F	GTTAACGGCGGGATATAAC
pEXTK derivates Gibson assembly of linearized pEXTK (template pEXTK) with up and down fragment (template ID40). Sequencing primers: 1388pEXT_seqF and 4pEXG2_seq_r For validation of mutants the primer GOI_seqF / GOI_seq_R and GOI_seq_F / GOI_inside_R were used
	1gib_uni_pEXG2_F (linearization of pEXTK vector)	AGGTCGACTCTAGAGGATCC
	1467gib_uni_pEXTK_R (linearization of pEXTK vector)	TTCCGGCTCGTATAATGTGTGGAATTAGCTTACCTGC
	1388pEXT_seqF	ACCCTGAATTGACTCTCTTCC
pEXTKΔygfB Template for ygfB insert derived from pEXG2ΔygfB	704pEXG2_ygfB_up_F	AGCTAATTCCACACATTATACGAGCCGGAAgtagcagtcgatctcgcag
	707pEXG2_ygfB_dn_R	ctcgccgaggcggccatgccggtctcgccgccttcactgcactgaggtttc
	708ygfB_seq_F	CATGACCTTCACTTCGTTG
	709ygfB_seq_R	CTTGTCGAGAATCTGCAC
	710ygfB_inside_R	GGAAGTCATGGAATACCTG
pEXTK-HA-alpR	1599HAalpR_up_F	AGCTAATTCCACACATTATACGAGCCGGAAggacatggatgactcccg
	1600HAalpR_up_R	gtaagcgtaatctggaacatcgtatgggtacataggtggaaagactaaggg
	1601HAalpR_dn_F	tacccatacgatgttccagattacgcttacccatacgatgttccagattacgctgaactcaaagatcgcatcaagg
	1602HAalpR_dn_R	TCGAGCCCGGGGATCCTCTAGAGTCGACCTtcagaccagcaccgagtac
	1603HAlpR_seq_F	gcgaaacgcacggtcatc
	1604HAalpRseq_R	gcgctccagatcggaaatg
	1248 HA_ inside_R	tggaacatcgtatgggtaagc
pEXTK-ampDh3-HiBiT Gibson assembly using linearized pEXTK and ampDh3-strep-HiBiT fragment (from pEXG2-HiBiT as template)	1072 ampDh3_up_F	AGCTAATTCCACACATTATACGAGCCGGAAatgctgaccatcgactacaac
	1285ampDh3_dn_R	TCGAGCCCGGGGATCCTCTAGAGTCGACCTgctggtgaccctgctctac
	1080ampDH3_seq_F	gaaggaactctacgaggccg
	1081HiBiT_inside_R	TCTTCTTGAACAGCCGCC
	963ampDh3_seq_R	attcggccattcgatgag
pJM220 derivatives Gibson assembly of linearized pJM220 (template pJM220) with coding seqeunce of GOI. For validation of plasmids the primers 777pJM220_seq_f and 778pJM220_seq_r were used
	777pJM220_seq_f	TTTTCAAGATACAGCGTGAA
	778pJM220_seq_r	GCCCAAACATAACAGGAAGA
pJM220_dacB (PA14) Gibson assembly of linearized pJM220 with dacB coding sequence of PA14 (template PA14)	773Gib_uni_pJM220_F (linearization of vector)	TACCTCGCGAAGGCCTTGCA
	774Gib_uni_pJM220_R (linearization of vector)	AAGCTTCTCGAGGAATTCCTGC
	1227 pJM220_dacBPA14_F	ATTCAACTAGTGCTCTGCAGGAATTCCTCGAGAAGCTTatgttcaagtcgctgcgtac
	1228pJM220_dacB PA14_R	CTGGTTGGCCTGCAAGGCCTTCGCGAGGTAttatttccgcgcgtgcag
pJM220_alpA Gibson assembly of linearized pJM220 with alpA coding sequence of ID40 (template ID40)	773Gib_uni_pJM220_F (linearization of vector)	TACCTCGCGAAGGCCTTGCA
	774Gib_uni_pJM220_R (linearization of vector)	AAGCTTCTCGAGGAATTCCTGC
	2074 pJM220_alpA_F	AGTGCTCTGCAGGAATTCCTCGAGAAGCTTATGTTTCAAAGTACCGAG
	2075pJM220_alpA_R	CTGGTTGGCCTGCAAGGCCTTCGCGAGGTATTAGCGCTCGCCCACGATC
pJM220_ampDh3 Gibson assembly of linearized pJM220 with ampDh3 coding sequence of ID40 (template ID40)	773Gib_uni_pJM220_F (linearization of vector)	TACCTCGCGAAGGCCTTGCA
	774Gib_uni_pJM220_R (linearization of vector)	AAGCTTCTCGAGGAATTCCTGC
	2072pJM220_ampDh3_F	AGTGCTCTGCAGGAATTCCTCGAGAAGCTTATGCTGACCATCGACTACAAC
	2073pJM220_ampDh3_R	CTGGTTGGCCTGCAAGGCCTTCGCGAGGTATCAGGCCGGGTATTTCTCG
Others
pGEX4T3_ygfB Gibson assembly of linearized pGEX4T3 with coding sequence of ygfB (template ID40); 847 and 848 sequencing primer	845Gib_pGEX4T3_R	GGAATTCGGGGATCCACGCG
	846Gib_pGEX4T3_F	CGGGTCGACTCGAGCGGC
	843Gib_pGEX4T3_ygfB_F	GATCTGGTTCCGCGTGGATCCCCGAATTCCatgccggtctcgccggcc
	844Gib_pGEX4T3_ygfB_R	ATCGTCAGTCAGTCACGATGCGGCCGCTCGAGTCGACCCGtcagtgcagtgaaggcttgggagcgg
	847pGEX4T3_seq_F	ATGTTGTATGACGCTCTTGA
	848pGEX4T3_seq_R	CAAGAATTATACACTCCGCT
	1693T7_prom	TAATACGACTCACTATAGGG
	1694T7_term_sw	GCTAGTTATTGCTCAGCGG
pETM-41_alpA Gibson assembly of linearized pETM-41 with coding sequence of alpA (template ID40); 1693 and 1694 sequencing primer	1769 pETM41_lin_F	TAATGAGGTACCGGATCCGAATTCGAGC
	1770 pETM41_lin_R	GCCCATGGCGCCCTGAAAATAAAG
	1771_pETM41_MBP-AlpA-fw	GAGAATCTTTATTTTCAGGGCGCCATGGGCTTTCAAAGTACCGAGCAGGCG
	1772_pETM41_MBP-AlpA_rw	GAGCTCGAATTCGGATCCGGTACCTCATTATTAGCGCTCGCCCACGAT
pETM-30_ygfB Gibson assembly of linearized pETM-30 with coding sequence of ygfB (template ID40); 1693 and 1694 sequencing primer	1824_pETM-30_linF	TAAGGTACCGGATCCGAATTCG
	1825_pETM-30_linR	GCCATGGCGCCCTGAAAA
	1826_pETM-30_ygfB_insert_F	GAGAATCTTTATTTTCAGGGCGCCATGGCGATGTCCACTCAGAATTCCGCC
	1827_pETM-30_ygfB_insertR	ACGGAGCTCGAATTCGGATCCGGTACCTTAGTGCAGTGAAGGCTTGGG
pME6032-exoU_D344A-Strep-HiBiT Gibson assembly of linearized pME6032 and upstream and downstream fragment. The upstream fragment was generated by PCR with 167 and 168 (template PA14). Downstream fragment was stepwise generated by amplifying first PA14 template with 169 and 163. The PCR product was used for reamplification with 169 and 164. This PCR product was again amplified with 169 and 170 to …	165_Gib_uni_pME6032F	GGATCCGATATCGCCGTGGC
	166_Gib_uni-pME6032R	GAATTCGAGCTCCCGGGTAC
	167 exoU_up_F	CGGTGAGAATGGCAAAAGCCGCCACGGCGATATCGGATCCCCTACTAACTAGGCAGCGGTAC
	168exoU_up_R	cgttaatcatcaccccgccaGCCTGGAATTCTGTCCACTC
	169exoUstrep_dn_F	GAGTGGACAGAATTCCAGGCTGGCGGGGTGATGATTAACG
	163exoUstrep_dn_R	TTTTTCGAACTGCGGGTGGCTCCACGCGCTCTTCTCAAATTGAGGATGACTCCACGCGCTTGTGAACTCCTTATTCCGCCAAG
	164exoUstrep-HiBiT_R	TTAGCTAATCTTCTTGAACAGCCGCCAGCCGCTCACTCCACTCGAACCACCGCTCGAGCCTTTTTCGAACTGCGGGTGGC
	170exoU_dn_R	ATCTATCGATGCATGCCATGGTACCCGGGAGCTCGAATTCTTAGCTAATCTTCTTGAACAGCCG
pBBR-532-luc Gibson assembly of linearized pBBR with ampDh3 promoter fragment -1 to -532 prior to CDS (template ID40) and nanoluc (template pNL1.1); Sequencing primer: 944 and 945	946 pBBR1_lin_R	gcgttaatattttgttaaaattcgcg
	947 pBBR1_lin_F	gcctggggtgcctaatgag
	948 nanoluc pBBR-F	aacgcgaattttaacaaaatattaacgcttacgccagaatgcgttcg
	949nanoluc_pbbr R	ctttccatcatccgaaaaaaggtgaaaaccatggtcttcacactcgaagatttc
	950ampDH3_532_ F	cccaacgaaatcttcgagtgtgaagaccatggttttcaccttttttcggatgatg
	951 ampDH3_532_R	gagttagctcactcattaggcaccccaggctagccgctctgtcgaggg
	944 pBBR1 seqF	cttattcaggcgtagcac
	945 pBBR1 seqR	cttattcaggcgtagcac
pBBR-532-luc derivates Gibson assembly of linearized pBBR with various ampDh3 promoter-nanoluc fragments using pBBR-532-luc as template and for amplification 948 as forward primer and different reverse primers as depicted
pBBR_479-luc	1035ampDH3_479_R	gagttagctcactcattaggcaccccaggccaaagtagagcggccaacg
pBBR_464-luc	1041ampDh3_464_R	gagttagctcactcattaggcaccccaggcaacggacgaacggtgttg
pBBR_430-luc	1034ampDh3_430_R	gagttagctcactcattaggcaccccaggccgcggtagttttttcccatgatc
pBBR_418-luc	968ampDh3_418_R	gagttagctcactcattaggcaccccaggcttcccatgatcacgtttcccg
pBBR_363-luc	1042ampDh3_363_R	gtgagttagctcactcattaggcaccccaggcttcgtcgtttccgcccg
pBBR_283-luc	1043ampDh3_283_R	gagttagctcactcattaggcaccccaggctccggccaacttaaagttcgg
pBBR_233-luc	969ampDh3_233_R	gagttagctcactcattaggcaccccaggcttcagtggcctcggtgag
pBBR_180-luc	1044ampDh3-180_R	gagttagctcactcattaggcaccccaggcgtgtatcccttttgcccggc
pBBR_141-luc	1045ampDh3-141_R	gagttagctcactcattaggcaccccaggctgcccggtcttcttccttc
pBBR_122-luc	1033ampDh3-122_R	gagttagctcactcattaggcaccccaggccggtttagccggggccc
pBBR_77-luc	1045ampDh3-141_R	gagttagctcactcattaggcaccccaggcatcgctgcatcgacgtcc
pBBR_0-luc	1032ampDh3-0_R	gagttagctcactcattaggcaccccaggcatggtcttcacactcgaagatttc
Primer for qRT PCR	Name	Sequence 5‘–3‘
	alpB_F	CGTAATAGCCGCCGACCC
	alpB_R	CGCCATCTTCTTTGTCGTGT
	alpC_F	TGCTCGGCACGATACAACC
	alpC_R	CGATCTGCATGCGCCTGAT
	alpD_F	TAGTAAGCCGTTCCACCCGT
	alpD_R	TCGACCTTGTTCTCGCTCAC
	alpE_F	GCATGGAAAAGACGGACGAC
	alpE_R	TTGAGCCTGACCATAACCGC
	ampC_F	GAAGGCTACGGGGTGAAGAC
	ampC_R	CGACCTTGTAGTAACCGCGA
	ampD_F	GGAGACGAACTGGGTGATGG
	ampD_R	GGTAAGGTCCAGGCGTTCTT
	ampDh2_F	CCGAGGTGTAGTCGGTGTTC
	ampDh2_R	GCGTTCGTTCGTTCTACTGG
	ampDH3_F	TACCGGCCTCGTAGAGTTCC
	ampDH3_r	CACTCAAGCAACTGGCGAAG
	rpoS_F	TGCCGATCCATGTGGTCAAG
	rpoS_R	GTTGGCGATTTCTTCGGGTG
	TUEID40_01954_F	TGTTGCGGATGCTGACGAA
	TUEID40_01954_R	GAATGGCGACAGCAACCCTT
	ygfB_F	TCCATATAGTCCGTCTCGCC
	ygfB_R	GGGTTTCCTCGCCGGTTT
