# Supplementary material for: YgfB increases β-lactam resistance in Pseudomonas aeruginosa by counteracting AlpA-mediated ampDh3 expression
Source: Commun Biol. 2023 Mar 10;6:254. doi: 10.1038/s42003-023-04609-4 (PMC9998450; doi:10.1038/s42003-023-04609-4)
Supplement: Supplementary file 5 — Supplementary Data 3 [file 42003_2023_4609_MOESM5_ESM.xlsx]

## Sheet: Figure 1a-f
mRNA expression: x-fold compared to ID40
ygfB
Replicate	WT	ΔygfB	ΔygfB::rha-ygfB 0% Rhamnose	ΔygfB::rha-ygfB 0.001% Rhamnose	ΔygfB::rha-ygfB 0.01% Rhamnose	ΔygfB::rha-ygfB 0.1% Rhamnose		ANOVA summary			Dunnett's multiple comparisons test	Mean Diff,	95,00% CI of diff,	Below threshold?	Summary	Adjusted P Value
1	1	0.00126497	0.442042	1.58235	6.09027	9.09479		F	22.39		WT vs. ΔygfB	0.9987	-1,552 to 3,550	No	ns	0.6884
2	1	0.00129393	0.378866	1.98446	7.04892	6.23152		P value	<0,0001		WT vs. ΔygfB::rha-ygfB 0% Rhamnose	0.5643	-1,987 to 3,115	No	ns	0.9469
3	1	0.00126497	0.486312	0.528012	4.19688	5.07532		P value summary	****		WT vs. ΔygfB::rha-ygfB 0.001% Rhamnose	-0.3649	-2,916 to 2,186	No	ns	0.9913
								Significant diff. among means (P < 0.05)?	Yes		WT vs. ΔygfB::rha-ygfB 0.01% Rhamnose	-4.779	-7,330 to -2,228	Yes	***	0.0007
Mean	1	0.001275	0.4357	1.365	5.779	6.801		R squared	0.9032		WT vs. ΔygfB::rha-ygfB 0.1% Rhamnose	-5.801	-8,351 to -3,250	Yes	***	0.0001
Std. Deviation	0	1.672e-05	0.054	0.7522	1.451	2.069
Std. Error of Mean	0	9.653e-06	0.03118	0.4343	0.8379	1.195
Lower 95% CI of mean	1	0.001233	0.3016	-0.5036	2.173	1.66
Upper 95% CI of mean	1	0.001316	0.5699	3.233	9.384	11.94
ampDh3
Replicate	WT	ΔygfB	ΔygfB::rha-ygfB 0% Rhamnose	ΔygfB::rha-ygfB 0.001% Rhamnose	ΔygfB::rha-ygfB 0.01% Rhamnose	ΔygfB::rha-ygfB 0.1% Rhamnose		ANOVA summary			Dunnett's multiple comparisons test	Mean Diff,	95,00% CI of diff,	Below threshold?	Summary	Adjusted P Value
1	1	45.8739	78.8316	19.0767	1.38858	0.765996		F	7.462		WT vs. ΔygfB	-36.6	-67,00 to -6,209	Yes	*	0.0175
2	1	26.0446	22.0898	10.3231	0.846132	0.423543		P value	0.0021		WT vs. ΔygfB::rha-ygfB 0% Rhamnose	-45.14	-75,54 to -14,75	Yes	**	0.0042
3	1	40.8899	37.5128	16.4625	1.84649	0.545346		P value summary	**		WT vs. Column D	-14.29	-44,68 to 16,11	No	ns	0.5409
								Significant diff. among means (P < 0.05)?	Yes		WT vs. ΔygfB::rha-ygfB0.01% Rhamnose	-0.3604	-30,75 to 30,03	No	ns	>0,9999
Mean	1	37.6	46.14	15.29	1.36	0.5783		R squared	0.7566		WT vs. ΔygfB::rha-ygfB 0.1% Rhamnose	0.4217	-29,97 to 30,82	No	ns	>0,9999
Std. Deviation	0	10.32	29.34	4.494	0.5008	0.1736
Std. Error of Mean	0	5.956	16.94	2.594	0.2891	0.1002
Lower 95% CI of mean	1	11.98	-26.74	4.125	0.1164	0.1471
Upper 95% CI of mean	1	63.23	119	26.45	2.604	1.01
TUEID40_01954
Replicate	WT	ΔygfB	ΔygfB::rha-ygfB 0% Rhamnose	ΔygfB::rha-ygfB 0.001% Rhamnose	ΔygfB::rha-ygfB 0.01% Rhamnose	ΔygfB::rha-ygfB 0.1% Rhamnose		ANOVA summary			Dunnett's multiple comparisons test	Mean Diff,	95,00% CI of diff,	Below threshold?	Summary	Adjusted P Value
1	1	1.72437	2.50311	1.55585	0.412884	0.341527		F	6.597		WT vs. ΔygfB	-2.106	-3,929 to -0,2820	Yes	*	0.0226
2	1	2.91958	2.80917	2.35191	1.22267	1.10192		P value	0.0036		WT vs. ΔygfB::rha-ygfB 0% Rhamnose	-2.188	-4,011 to -0,3640	Yes	*	0.0179
3	1	4.67271	4.25048	1.80836	0.631982	0.744154		P value summary	**		WT vs. Column D	-0.9054	-2,729 to 0,9182	No	ns	0.4939
								Significant diff. among means (P < 0.05)?	Yes		WT vs. ΔygfB::rha-ygfB 0.01% Rhamnose	0.2442	-1,579 to 2,068	No	ns	0.9936
Mean	1	3.106	3.188	1.905	0.7558	0.7292		R squared	0.7332		WT vs. ΔygfB::rha-ygfB 0.1% Rhamnose	0.2708	-1,553 to 2,094	No	ns	0.9896
Std. Deviation	0	1.483	0.9331	0.4068	0.4189	0.3804
Std. Error of Mean	0	0.8562	0.5387	0.2349	0.2418	0.2196
Lower 95% CI of mean	1	-0.5783	0.8696	0.8948	-0.2847	-0.2158
Upper 95% CI of mean	1	6.789	5.506	2.916	1.796	1.674
ampC
Replicate	WT	ΔygfB	ΔygfB::rha-ygfB 0% Rhamnose	ΔygfB::rha-ygfB 0.001% Rhamnose	ΔygfB::rha-ygfB 0.01% Rhamnose	ΔygfB::rha-ygfB 0.1% Rhamnose		ANOVA summary			Dunnett's multiple comparisons test	Mean Diff,	95,00% CI of diff,	Below threshold?	Summary	Adjusted P Value
1	1	0.0853456	0.130739	0.299984	0.741454	1.32098		F	17.91		WT vs. ΔygfB	0.8802	0,4374 to 1,323	Yes	***	0.0004
2	1	0.120426	0.0900008	0.227513	0.731779	0.733795		P value	<0,0001		WT vs. ΔygfB::rha-ygfB 0% Rhamnose	0.8736	0,4308 to 1,316	Yes	***	0.0004
3	1	0.153744	0.158443	0.457615	1.24695	1.27471		P value summary	****		WT vs. Column D	0.6716	0,2288 to 1,114	Yes	**	0.0036
								Significant diff. among means (P < 0.05)?	Yes		WT vs. ΔygfB::rha-ygfB 0.01% Rhamnose	0.09327	-0,3495 to 0,5361	No	ns	0.9559
Mean	1	0.1198	0.1264	0.3284	0.9067	1.11		R squared	0.8818		WT vs. ΔygfB::rha-ygfB 0.1% Rhamnose	-0.1098	-0,5526 to 0,3330	No	ns	0.9195
Std. Deviation	0	0.0342	0.03443	0.1176	0.2947	0.3265
Std. Error of Mean	0	0.01975	0.01988	0.06792	0.1701	0.1885
Lower 95% CI of mean	1	0.03487	0.04087	0.03612	0.1747	0.2988
Upper 95% CI of mean	1	0.2048	0.2119	0.6206	1.639	1.921
ampD
Replicate	WT	ΔygfB	ΔygfB::rha-ygfB 0% Rhamnose	ΔygfB::rha-ygfB 0.001% Rhamnose	ΔygfB::rha-ygfB 0.01% Rhamnose	ΔygfB::rha-ygfB 0.1% Rhamnose		ANOVA summary			Dunnett's multiple comparisons test	Mean Diff,	95,00% CI of diff,	Below threshold?	Summary	Adjusted P Value
1	1	1.0934	0.904295	1.28494	1.48467	1.39704		F	0.6683		WT vs. ΔygfB	-0.1595	-0,8087 to 0,4898	No	ns	0.9223
2	1	1.26095	0.757993	1.20887	0.981453	0.756084		P value	0.6549		WT vs. ΔygfB::rha-ygfB 0% Rhamnose	0.2254	-0,4239 to 0,8747	No	ns	0.7702
3	1	1.1241	0.661482	0.677053	0.668166	0.706132		P value summary	ns		WT vs. Column D	-0.05695	-0,7062 to 0,5923	No	ns	0.9986
								Significant diff. among means (P < 0.05)?	No		WT vs. ΔygfB::rha-ygfB 0.01% Rhamnose	-0.04476	-0,6940 to 0,6045	No	ns	0.9997
Mean	1	1.159	0.7746	1.057	1.045	0.9531		R squared	0.2178		WT vs. ΔygfB::rha-ygfB 0.1% Rhamnose	0.04691	-0,6024 to 0,6962	No	ns	0.9997
Std. Deviation	0	0.0892	0.1223	0.3312	0.4119	0.3853
Std. Error of Mean	0	0.0515	0.07058	0.1912	0.2378	0.2224
Lower 95% CI of mean	1	0.9379	0.4709	0.2342	0.02151	-0.004018
Upper 95% CI of mean	1	1.381	1.078	1.88	2.068	1.91
ampDh2
Replicate	WT	ΔygfB	ΔygfB::rha-ygfB 0% Rhamnose	ΔygfB::rha-ygfB 0.001% Rhamnose	ΔygfB::rha-ygfB0.01% Rhamnose	ΔygfB::rha-ygfB 0.1% Rhamnose		ANOVA summary			Dunnett's multiple comparisons test	Mean Diff,	95,00% CI of diff,	Below threshold?	Summary	Adjusted P Value
1	1	0.686912	0.826238	0.89462	1.50838	1.2115		F	1.985		WT vs. ΔygfB	-0.07243	-0,4990 to 0,3541	No	ns	0.9815
2	1	1.19844	0.822643	0.897128	1.31688	1.12825		P value	0.1533		WT vs. ΔygfB::rha-ygfB 0% Rhamnose	0.1262	-0,3004 to 0,5528	No	ns	0.8556
3	1	1.33192	0.972497	1.06199	1.05222	1.01572		P value summary	ns		WT vs. Column D	0.04875	-0,3778 to 0,4753	No	ns	0.9965
								Significant diff. among means (P < 0.05)?	No		WT vs. ΔygfB::rha-ygfB0.01% Rhamnose	-0.2925	-0,7191 to 0,1341	No	ns	0.2294
Mean	1	1.072	0.8738	0.9512	1.292	1.118		R squared	0.4527		WT vs. ΔygfB::rha-ygfB 0.1% Rhamnose	-0.1185	-0,5451 to 0,3081	No	ns	0.882
Std. Deviation	0	0.3405	0.0855	0.09591	0.2291	0.09825
Std. Error of Mean	0	0.1966	0.04936	0.05538	0.1322	0.05673
Lower 95% CI of mean	1	0.2267	0.6614	0.713	0.7235	0.8744
Upper 95% CI of mean	1	1.918	1.086	1.19	1.861	1.363

## Sheet: Figure1h
Fig.1h	β-actamase activity	nitrocefin turnover ng/min/mg
Replicate	ID40	ΔygfB	ΔygfB::rha-ygfB 0.1% rhamnose		ANOVA summary			Tukey's multiple comparisons test	Mean Diff,	95,00% CI of diff,	Below threshold?	Summary	Adjusted P Value
1	153.121	28.4281	92.1609		F	13.23		ID40 vs. ΔygfB	131.4	47,23 to 215,6	Yes	**	0.0072
2	177.094	32.0721	190.537		P value	0.0063		ID40 vs. ΔygfB::rha-ygfB 0.1% rhamnose	21.14	-63,03 to 105,3	No	ns	0.7333
3	187.31	62.8394	171.414		P value summary	**		ΔygfB vs. ΔygfB::rha-ygfB 0.1% rhamnose	-110.3	-194,4 to -26,09	Yes	*	0.0164
					Significant diff. among means (P < 0.05)?	Yes
Mean	172.5	41.11	151.4		R squared	0.8152
Std. Deviation	17.55	18.9	52.16
Std. Error of Mean	10.13	10.91	30.12
Lower 95% CI of mean	128.9	-5.846	21.8
Upper 95% CI of mean	216.1	88.07	280.9
