# Supplementary material for: YgfB increases β-lactam resistance in Pseudomonas aeruginosa by counteracting AlpA-mediated ampDh3 expression
Source: Commun Biol. 2023 Mar 10;6:254. doi: 10.1038/s42003-023-04609-4 (PMC9998450; doi:10.1038/s42003-023-04609-4)
Supplement: Supplementary file 6 — Supplementary Data 4 [file 42003_2023_4609_MOESM6_ESM.xlsx]

## Sheet: Figure 2a-c - RT-qPCR
ygfB
	Timepoint [min]	0	30	60	90	120	150	180
Rep 1	x-fold expression	1	5.3764	11.3736	8.04701	12.8137	21.3434	11.3182
Rep 2		1	1.65797	9.06839	14.4156	7.4049	4.7937	3.68673
	Mean	1	3.517	10.22	11.23	10.11	13.07	7.502
ampDh3
	Timepoint [min]	0	30	60	90	120	150	180
Rep 1	x-fold expression	1	0.00130018	0.266776	0.198428	0.109645	0.0744695	0.0724887
Rep 2		1	0.0325815	0.0096259	0.00988247	0.016511	0.0101758	0.00600419
Rep 3		1	0.0295699	0.0118046	0.0093449	0.00474872	0.0039302	0.00522796
	Mean	1	0.02115	0.09607	0.07255	0.04363	0.02953	0.02791
	Std. Deviation	0	0.01726	0.1478	0.109	0.05747	0.03905	0.03861
	Std. Error of Mean	0	0.009963	0.08536	0.06294	0.03318	0.02254	0.02229
	Lower 95% CI of mean	1	-0.02172	-0.2712	-0.1982	-0.09912	-0.06748	-0.06801
	Upper 95% CI of mean	1	0.06402	0.4633	0.3434	0.1864	0.1265	0.1238
ampC
	Timepoint [min]	0	30	60	90	120	150	180
Rep 1	x-fold expression	1	1.03014	0.640234	1.27768	1.97378	2.45426	3.73609
Rep 2		1	0.78683	0.71224	1.38329	1.42274	2.89676	3.25159
Rep 3		1	0.474869	0.745236	1.15629	2.60216	2.06739	5.99819
	Mean	1	0.7639	0.6992	1.272	2	2.473	4.329
	Std. Deviation	0	0.2783	0.05369	0.1136	0.5901	0.415	1.466
	Std. Error of Mean	0	0.1607	0.031	0.06558	0.3407	0.2396	0.8464
	Lower 95% CI of mean	1	0.07251	0.5659	0.9902	0.5336	1.442	0.6868
	Upper 95% CI of mean	1	1.455	0.8326	1.555	3.466	3.504	7.97

## Sheet: Figure 2e-h - RT-qPCR
ygfB
Replicate		ID40WT	ID40ΔygfB	ID40ΔampDh3	ID40ΔampDh3ΔygfB		ANOVA summary			Dunnett's multiple comparisons test	Mean Diff,	95,00% CI of diff,	Below threshold?	Summary	Adjusted P Value
1	x-fold expression	1	0.00126497	0.775941	0.00122536		F	50.61		ID40 WT vs. ID 40ΔampDh3	0.05764	-0,2612 to 0,3765	No	ns	0.83
2		1	0.00129393	1.21278	0.00382475		P value	0.0002		ID40 WT vs. ID 40ΔampDh3ΔygfB	0.9979	0,6791 to 1,317	Yes	***	0.0002
3		1		0.838374	0.00113832		P value summary	***
							Significant diff. among means (P < 0.05)?	Yes
	Mean	1	0.001279	0.9424	0.002063		R squared	0.944
	Std. Deviation	0		0.2363	0.001527
	Std. Error of Mean	0		0.1364	0.0008813
	Lower 95% CI of mean	1		0.3555	-0.001729
	Upper 95% CI of mean	1		1.529	0.005855
ampDh3							ANOVA summary			Dunnett's multiple comparisons test	Mean Diff,	95,00% CI of diff,	Below threshold?	Summary	Adjusted P Value
Replicate		ID40WT	ID40ΔygfB	ID40ΔampDh3	ID40ΔampDh3ΔygfB		F	479213		ID40 WT vs. ID 40ΔampDh3	0.9986	0,9953 to 1,002	Yes	****	<0,0001
1	x-fold expression	1	14.248	0.00070026	0.00027065		P value	<0,0001		ID40 WT vs. ID 40ΔampDh3ΔygfB	0.9981	0,9947 to 1,001	Yes	****	<0,0001
2		1	50.4114	0.00214439	0.0046433		P value summary	****
3		1		0.0012258	0.00079059		Significant diff. among means (P < 0.05)?	Yes
							R squared	1
	Mean	1	32.33	0.001357	0.001902
	Std. Deviation	0		0.0007309	0.002389
	Std. Error of Mean	0		0.000422	0.001379
	Lower 95% CI of mean	1		-0.0004589	-0.004032
	Upper 95% CI of mean	1		0.003173	0.007835
ampC
Replicate		ID40WT	ID40ΔygfB	ID40ΔampDh3	ID40ΔampDh3ΔygfB		ANOVA summary			Dunnett's multiple comparisons test	Mean Diff,	95,00% CI of diff,	Below threshold?	Summary	Adjusted P Value
1	x-fold expression	1	0.00245062	0.966284	1.10759		F	2.673		ID40 WT vs. ID40ΔygfB	0.7328	-0,1753 to 1,641	No	ns	0.1141
2		1	0.562747	1.73153	1.01675		P value	0.1184		ID40 WT vs. ID 40ΔampDh3	-0.06889	-0,9770 to 0,8392	No	ns	0.9922
3		1	0.23648	0.508869	0.42863		P value summary	ns		ID40 WT vs. ID 40ΔampDh3ΔygfB	0.149	-0,7591 to 1,057	No	ns	0.9333
							Significant diff. among means (P < 0.05)?	No
	Mean	1	0.2672	1.069	0.851		R squared	0.5006
	Std. Deviation	0	0.2814	0.6178	0.3686
	Std. Error of Mean	0	0.1625	0.3567	0.2128
	Lower 95% CI of mean	1	-0.4318	-0.4657	-0.06462
	Upper 95% CI of mean	1	0.9663	2.603	1.767
TUEID40_01954
Replicate		ID40WT	ID40ΔygfB	ID40ΔampDh3	ID40ΔampDh3ΔygfB		ANOVA summary			Dunnett's multiple comparisons test	Mean Diff,	95,00% CI of diff,	Below threshold?	Summary	Adjusted P Value
1	x-fold expression	1	3.96731	1.37237	3.65342		F	10.31		ID40 WT vs. ID40ΔygfB	-2.495	-4,131 to -0,8587	Yes	**	0.0059
2		1	4.16103	0.811593	2.52293		P value	0.004		ID40 WT vs. ID 40ΔampDh3	0.119	-1,517 to 1,755	No	ns	0.9932
3		1	2.35604	0.459067	1.96161		P value summary	**		ID40 WT vs. ID 40ΔampDh3ΔygfB	-1.713	-3,349 to -0,07658	Yes	*	0.041
							Significant diff. among means (P < 0.05)?	Yes
	Mean	1	3.495	0.881	2.713		R squared	0.7945
	Std. Deviation	0	0.9909	0.4606	0.8617
	Std. Error of Mean	0	0.5721	0.2659	0.4975
	Lower 95% CI of mean	1	1.033	-0.2632	0.572
	Upper 95% CI of mean	1	5.956	2.025	4.853

## Sheet: Figure2i - ß-lactamase activity
ß-lactamase activity
Replicate		ID40WT	ID40ΔygfB	ID40ΔampDh3ΔygfB		ANOVA summary			Šídák's multiple comparisons test	Mean Diff,	95,00% CI of diff,	Below threshold?	Summary	Adjusted P Value
1	Nitrocefin turnover (nmol/min/mg)	98.6645	25.6517	233.476		F	5.917		ID40 vs. ΔygfB	92.42	5,884 to 179,0	Yes	*	0.0354
2		55.9567	10.003	118.682		P value	0.0163		ΔygfB vs. ΔygfBΔampDh3	-107.5	-213,5 to -1,529	Yes	*	0.0465
3		56.6057	15.2208	57.501		P value summary	*		ID40 vs. ΔygfBΔampDh3	-15.09	-121,1 to 90,89	No	ns	0.973
4		153.12	28.425			Significant diff. among means (P < 0.05)?	Yes
5		177.095	32.07			R squared	0.4965
6		187.31	62.84
	Mean	121.5	29.04	136.6
	Std. Deviation	59.08	18.53	89.34
	Std. Error of Mean	24.12	7.565	51.58
	Lower 95% CI of mean	59.46	9.589	-85.38
	Upper 95% CI of mean	183.5	48.48	358.5
