# Supplementary material for: YgfB increases β-lactam resistance in Pseudomonas aeruginosa by counteracting AlpA-mediated ampDh3 expression
Source: Commun Biol. 2023 Mar 10;6:254. doi: 10.1038/s42003-023-04609-4 (PMC9998450; doi:10.1038/s42003-023-04609-4)
Supplement: Supplementary file 7 — Supplementary Data 5 [file 42003_2023_4609_MOESM7_ESM.xlsx]

## Sheet: Figure 3
Fig.3
	Area under the curve AUC						log transformed						Results statistical analysis of log transformed data
	GlcNAc-anhMurNAc-3P						GlcNAc-anhMurNAc-3P						GlcNAc-anhMurNAc-3P
	Replicate	ID40	ID40ΔygfB	ID40ΔampDh3	ID40ΔygfB/ΔampDh3		Replicate	ID40	ID40ΔygfB	ID40ΔampDh3	ID40ΔygfB/ΔampDh3		ANOVA summary			Tukey's multiple comparisons test	Mean Diff,	95,00% CI of diff,	Below threshold?	Summary	Adjusted P Value
	1	58692	4309	403180	335809		1	4.76858	3.63438	5.6055	5.52609		F	60.64		ID40 vs. ΔygfB	1.267	0,7046 to 1,830	Yes	**	0.0011
	2	31687	1080.62	156629	133078		2	4.50088	3.03367	5.19487	5.12411		P value	0.0001		ID40 vs. ΔygfBΔampDh3	-0.7287	-1,292 to -0,1658	Yes	*	0.0173
	3	35125	2212		224383		3	4.54562	3.34479		5.35099		P value summary	***		ΔygfB vs. ΔygfBΔampDh3	-1.996	-2,559 to -1,433	Yes	****	<0,0001
													Significant diff. among means (P < 0.05)?	Yes
	Mean	41835	2534	279905	231090								R squared	0.9529
	Std. Deviation	14700	1638		101532
	Std. Error of Mean	8487	945.7		58619
	Lower 95% CI of mean	5318	-1535		-21129
	Upper 95% CI of mean	78351	6603		483309
	anhMurNAc-3P						anhMurNAc-3P						anhMurNAc-3P
	Replicate	ID40	ID40ΔygfB	ID40ΔampDh3	ID40ΔygfB/ΔampDh3		Replicate	ID40	ID40ΔygfB	ID40ΔampDh3	ID40ΔygfB/ΔampDh3		ANOVA summary			Tukey's multiple comparisons test	Mean Diff,	95,00% CI of diff,	Below threshold?	Summary	Adjusted P Value
	1	216601	44659	588809	454374		1	5.33566	4.64991	5.76997	5.65741		F	50.66		ID40 vs. ΔygfB	0.6974	0,3887 to 1,006	Yes	**	0.0011
	2	143394	28807	227405	226377		2	5.15653	4.4595	5.3568	5.35483		P value	0.0002		ID40 vs. ΔygfBΔampDh3	-0.2871	-0,5958 to 0,02153	No	ns	0.0652
	3	145941	28502		320224		3	5.16418	4.45488		5.50545		P value summary	***		ΔygfB vs. ΔygfBΔampDh3	-0.9845	-1,293 to -0,6758	Yes	***	0.0002
													Significant diff. among means (P < 0.05)?	Yes
	Mean	168645	33989	408107	333658								R squared	0.9441
	Std. Deviation	41550	9241		114591
	Std. Error of Mean	23989	5336		66159
	Lower 95% CI of mean	65429	11032		48999
	Upper 95% CI of mean	271862	56946		618317
	anhMurNAc-5P						anhMurNAc-5P						anhMurNAc-5P
	Replicate	ID40	ID40ΔygfB	ID40ΔampDh3	ID40ΔygfB/ΔampDh3		Replicate	ID40	ID40ΔygfB	ID40ΔampDh3	ID40ΔygfB/ΔampDh3		ANOVA summary			Tukey's multiple comparisons test	Mean Diff,	95,00% CI of diff,	Below threshold?	Summary	Adjusted P Value
	1	12816	5577	30764	32546		1	4.10775	3.7464	4.48804	4.5125		F	13.45		ID40 vs. ΔygfB	0.7686	0,1271 to 1,410	Yes	*	0.0242
	2	35373	7034	28076	52816		2	4.54867	3.8472	4.44834	4.72277		P value	0.0061		ID40 vs. ΔygfBΔampDh3	-0.2782	-0,9197 to 0,3633	No	ns	0.4308
	3	25820	1476		46517		3	4.41196	3.16909		4.66761		P value summary	**		ΔygfB vs. ΔygfBΔampDh3	-1.047	-1,688 to -0,4052	Yes	**	0.0058
													Significant diff. among means (P < 0.05)?	Yes
	Mean	24670	4696	29420	43960								R squared	0.8176
	Std. Deviation	11322	2882		10374
	Std. Error of Mean	6537	1664		5990
	Lower 95% CI of mean	-3457	-2463		18189
	Upper 95% CI of mean	52796	11855		69731
	GlcNac-anhMurNAc						GlcNac-anhMurNAc						GlcNac-anhMurNAc
	Replicate	ID40	ID40ΔygfB	ID40ΔampDh3	ID40ΔygfB/ΔampDh3		Replicate	ID40	ID40ΔygfB	ID40ΔampDh3	ID40ΔygfB/ΔampDh3		ANOVA summary			Tukey's multiple comparisons test	Mean Diff,	95,00% CI of diff,	Below threshold?	Summary	Adjusted P Value
	1	3283982	3236158	1794406	2337721		1	6.5164	6.72121	6.34115	6.36879		F	6.08		ID40 vs. ΔygfB	-0.2038	-0,4428 to 0,03519	No	ns	0.088
	2	1913729	4005880	2337721	2004990		2	6.28188	6.51003	6.25392	6.30211		P value	0.0361		ID40 vs. ΔygfBΔampDh3	0.05359	-0,1854 to 0,2926	No	ns	0.7789
	3	2656176	2193581		2459650		3	6.42426	6.6027		6.39087		P value summary	*		ΔygfB vs. ΔygfBΔampDh3	0.2574	0,01840 to 0,4964	Yes	*	0.0375
													Significant diff. among means (P < 0.05)?	Yes
	Mean	2617962	4168263	1993994	2267454								R squared	0.6696
	Std. Deviation	685925	1023009		235334
	Std. Error of Mean	396019	590634		135870
	Lower 95% CI of mean	914029	1626969		1682852
	Upper 95% CI of mean	4321895	6709558		2852056
	UDP-MurNAc-5P						UDP-MurNAc-5P						UDP-MurNAc-5P
	Replicate	ID40	ID40ΔygfB	ID40ΔampDh3	ID40ΔygfB/ΔampDh3		Replicate	ID40	ID40ΔygfB	ID40ΔampDh3	ID40ΔygfB/ΔampDh3		ANOVA summary			Tukey's multiple comparisons test	Mean Diff,	95,00% CI of diff,	Below threshold?	Summary	Adjusted P Value
	1	216774	239243	395000	282984		1	5.33601	5.37884	5.5966	5.45176		F	2.86		ID40 vs. ΔygfB	0.02231	-0,1843 to 0,2289	No	ns	0.9418
	2	260205	260120	258708	400937		2	5.41532	5.41517	5.41281	5.60308		P value	0.1342		ID40 vs. ΔygfBΔampDh3	-0.127	-0,3335 to 0,07962	No	ns	0.2227
	3	221135	171805		264238		3	5.34466	5.23504		5.422		P value summary	ns		ΔygfB vs. ΔygfBΔampDh3	-0.1493	-0,3558 to 0,05731	No	ns	0.1465
													Significant diff. among means (P < 0.05)?	No
	Mean	232705	223723	326854	316053								R squared	0.4881
	Std. Deviation	23916	46158		74107
	Std. Error of Mean	13808	26649		42786
	Lower 95% CI of mean	173295	109060		131961
	Upper 95% CI of mean	292114	338385		500145
	UDP-MurNAc						UDP-MurNAc						UDP-MurNAc
	Replicate	ID40	ID40ΔygfB	ID40ΔampDh3	ID40ΔygfB/ΔampDh3		Replicate	ID40	ID40ΔygfB	ID40ΔampDh3	ID40ΔygfB/ΔampDh3		ANOVA summary			Tukey's multiple comparisons test	Mean Diff,	95,00% CI of diff,	Below threshold?	Summary	Adjusted P Value
	1	254460	393080	410191	338931		1	5.40562	5.59448	5.61299	5.53011		F	0.9847		ID40 vs. ΔygfB	-0.05352	-0,2243 to 0,1172	No	ns	0.625
	2	362801	379663	370213	436002		2	5.55967	5.5794	5.56845	5.63949		P value	0.4268		ID40 vs. ΔygfBΔampDh3	-0.07601	-0,2467 to 0,09473	No	ns	0.4142
	3	391301	350330		413253		3	5.59251	5.54448		5.61622		P value summary	ns		ΔygfB vs. ΔygfBΔampDh3	-0.02249	-0,1932 to 0,1483	No	ns	0.9152
													Significant diff. among means (P < 0.05)?	No
	Mean	336187	374358	390202	396062								R squared	0.2471
	Std. Deviation	72198	21863		50768
	Std. Error of Mean	41684	12623		29311
	Lower 95% CI of mean	156837	320046		269948
	Upper 95% CI of mean	515538	428669		522176
	anhMurNAc						anhMurNAc						anhMurNAc
	Replicate	ID40	ID40ΔygfB	ID40ΔampDh3	ID40ΔygfB/ΔampDh3		Replicate	ID40	ID40ΔygfB	ID40ΔampDh3	ID40ΔygfB/ΔampDh3		ANOVA summary			Tukey's multiple comparisons test	Mean Diff,	95,00% CI of diff,	Below threshold?	Summary	Adjusted P Value
	1	4334000	5925000	4150000	4241000		1	6.63689	6.77269	6.61805	6.62747		F	0.1488		ID40 vs. ΔygfB	0.01066	-0,2446 to 0,2660	No	ns	0.991
	2	3921000	3054000	2470000	2972000		2	6.5934	6.48487	6.3927	6.47305		P value	0.8648		ID40 vs. ΔygfBΔampDh3	0.04355	-0,2118 to 0,2989	No	ns	0.8631
	3	4445000	3878000		4436000		3	6.64787	6.58861		6.64699		P value summary	ns		ΔygfB vs. ΔygfBΔampDh3	0.03289	-0,2224 to 0,2882	No	ns	0.9186
													Significant diff. among means (P < 0.05)?	No
	Mean	4233333	4285667	3310000	3883000								R squared	0.04727
	Std. Deviation	276124	1478277		794951
	Std. Error of Mean	159420	853484		458965
	Lower 95% CI of mean	3547404	613422		1908232
	Upper 95% CI of mean	4919263	7957912		5857768
	Ratio anhMurNAc-3P/UDP-MurNAc-5P						Ratio anhMurNAc-3P/UDP-MurNAc-5P						Ratio anhMurNAc-3P/UDP-MurNAc-5P
	Replicate	ID40	ID40ΔygfB	ID40ΔampDh3	ID40ΔygfB/ΔampDh3		Replicate	ID40	ID40ΔygfB	ID40ΔampDh3	ID40ΔygfB/ΔampDh3		ANOVA summary			Tukey's multiple comparisons test	Mean Diff,	95,00% CI of diff,	Below threshold?	Summary	Adjusted P Value
	1	0.999202	0.186668	1.49066	1.60565		1	0.999935	0.864482	1.03098	1.03772		F	21.91		ID40 vs. ΔygfB	0.1265	0,04944 to 0,2035	Yes	**	0.0057
	2	0.551081	0.110746	0.879003	0.56462		2	0.952212	0.823519	0.989652	0.955695		P value	0.0017		ID40 vs. ΔygfBΔampDh3	-0.03014	-0,1072 to 0,04688	No	ns	0.495
	3	0.659963	0.165897		1.21188		3	0.966232	0.850973		1.01539		P value summary	**		ΔygfB vs. ΔygfBΔampDh3	-0.1566	-0,2336 to -0,07959	Yes	**	0.0019
													Significant diff. among means (P < 0.05)?	Yes
	Mean	0.7367	0.1544	1.185	1.127								R squared	0.8796
	Std. Deviation	0.2337	0.03924		0.5256
	Std. Error of Mean	0.1349	0.02265		0.3035
	Lower 95% CI of mean	0.1562	0.05697		-0.1784
	Upper 95% CI of mean	1.317	0.2519		2.433
