# Supplementary material for: YgfB increases β-lactam resistance in Pseudomonas aeruginosa by counteracting AlpA-mediated ampDh3 expression
Source: Commun Biol. 2023 Mar 10;6:254. doi: 10.1038/s42003-023-04609-4 (PMC9998450; doi:10.1038/s42003-023-04609-4)
Supplement: Supplementary file 8 — Supplementary Data 6 [file 42003_2023_4609_MOESM8_ESM.xlsx]

## Sheet: Fig.4b - Complementation
	ampDh3 promoter luciferase activity
		∆ygfB::rha-ygfB 0% rhamnose						∆ygfB::rha-ygfB 0.1% rhamnose
	ampDh3 promoter fragment	x-fold ampDh3 promoter luciferase activity compared to "0" (-YgfB)
		Exp1	Exp2	Exp3	Exp4	Exp5	Exp6	Exp1	Exp2	Exp3	Exp4	Exp5	Exp6
	-532	58.4485	48.9204	44.0692	74.842	56.3108	73.7467	4.11372	4.19306	3.68137	5.20591	5.10494	3.35708
	-479	81.9027	78.2286	77.8354				4.58867	4.21659	4.31653
	-464	71.6667	32.8429	101.406				5.2621	5.94728	22.3346
	-430	26.1172	23.6983	24.8144				15.8001	13.7651	13.0691
	-418	1.8325	1.10412	1.59208				1.67887	1.42066	1.50157
	-363	6.38742	1.76436	3.06309				5.71021	5.32525	3.15277
	-283	6.16463	1.61517	2.28155				4.47437	5.12159	6.4493
	-233	3.9416	3.44969	3.54133				4.40054	3.66194	3.94506
	-180	4.59604	1.61517	2.28155				4.269	2.96776	3.13917
	-158	22.6742	19.5009	20.1179				27.8022	24.712	24.729
	-141	33.3362	20.4818	43.3648				124.11	53.6282	49.0918
	-122	50.0918	44.5168	45.4203				51.8917	44.4223	45.3293
	-77	62.3495	122.883	71.3818				145.588	98.9187	48.9223
	0	1	1	1	1	1	1	1.21029	1.1442	1.18038	0.932564	1.15698	0.666345

## Sheet: Fig.4c - Deletion mutants
		Mutant
		ID40				ΔygfB				ΔalpA				ΔygfB/ΔalpA
	ampDh3 promoter fragment	x-fold ampDh3 promoter activity compared to ID40 "0"
	-532	13.3311	1.99682	5.0378	2.72509	74.8764	17.9407	23.9444	21.5999	4.37643	0.998661	2.39175	1.85403	4.2802	1.49769	4.46626	1.80238
	-180	2.24804	1.35811	1.87518	2.42642	3.56652	1.82258	2.3608	2.4683	2.32832	2.0115	3.00499	2.70788	1.807	2.02034	2.74568	1.89343
	-77	17.5483	12.6659	13.3998	21.8429	12.8136	13.3657	18.8558	23.7139	20.4624	12.8118	24.0906	32.9214	21.132	2.73191	5.21322	44.1684
	0	1	1	1	1	0.511183	0.585361	1.01667	0.535638	0.584384	0.534213	0.691837	1.12416	0.497767	0.0516977	0.339679	0.110665

## Sheet: Fig4d -  alpA complementation
Raw data
	ΔalpA::rha-alpA -Rha	ΔalpA::rha-alpA +Rha	ΔygfBΔalpA::rha-alpA -Rha	ΔygfBΔalpA::rha-alpA +Rha
x-fold luciferase activity compared to ΔalpA::rha-alpA -Rha	0.605098	75.7533	4.80253	220.781
	1.45764	89.8274	7.52145	78.8718
	0.937264	82.997	8.00133	192.638
Mean	1	82.86	6.775	164.1
Std. Deviation	0.4297	7.038	1.725	75.14
Std. Error of Mean	0.2481	4.063	0.996	43.38
Lower 95% CI of mean	-0.06748	65.38	2.49	-22.55
Upper 95% CI of mean	2.067	100.3	11.06	350.7
Log10 transformed data
	ΔalpA::rha-alpA -Rha	ΔalpA::rha-alpA +Rha	ΔygfBΔalpA::rha-alpA -Rha	ΔygfBΔalpA::rha-alpA +Rha
x-fold luciferase activity compared to ΔalpA::rha-alpA -Rha	-0.218174	1.8794	0.68147	2.34396
	0.16365	1.95341	0.876301	1.89692
	-0.0281383	1.91906	0.903162	2.28474
Results of statistical analysis of Log10 transformed data
ANOVA summary			Šídák's multiple comparisons test	Mean Diff,	95,00% CI of diff,	Below threshold?	Summary	Adjusted P Value
F	111.8		ΔalpA::rha-alpA -Rha vs. ΔalpA::rha-alpA +Rha	-1.945	-2,319 to -1,571	Yes	****	<0,0001
P value	<0,0001		ΔygfBΔalpA::rha-alpA -Rha vs. ΔygfBΔalpA::rha-alpA +Rha	-1.355	-1,729 to -0,9811	Yes	****	<0,0001
P value summary	****
Significant diff. among means (P < 0.05)?	Yes
R squared	0.9767
