# Supplementary material for: YgfB increases β-lactam resistance in Pseudomonas aeruginosa by counteracting AlpA-mediated ampDh3 expression
Source: Commun Biol. 2023 Mar 10;6:254. doi: 10.1038/s42003-023-04609-4 (PMC9998450; doi:10.1038/s42003-023-04609-4)
Supplement: Supplementary file 9 — Supplementary Data 7 [file 42003_2023_4609_MOESM9_ESM.xlsx]

## Sheet: Fig.5a 
Raw data
	ID40	ID40ΔygfB	ID40ΔcreBC	ID40ΔygfBΔcreBC	ID40 ΔampR
Luciferase activity (AU)	100405	725878	61284.3		73133.3
	103891	1.54014e+06	163904	1.78067e+06	123959
	237964	3852239	358944	3593957	247973
	178842	2038555	118964	1.59671e+06	172383
	163502
	87967
	25926.7
	95357.7
	112788
	104342
	127963
	404044
Mean	145249	2039202	175774	2323780	154362
Std. Deviation	97136	1324259	129135	1103845	74409
Std. Error of Mean	28041	662130	64567	637305	37205
Lower 95% CI of mean	83532	-67990	-29708	-418322	35960
Upper 95% CI of mean	206966	4146395	381257	5065882	272764
Log10 data
								Results of statistics with Log10 transformed data
	ID40	ID40ΔygfB	ID40ΔcreBC	ID40ΔygfBΔcreBC	ID40 ΔampR			ANOVA summary			Dunnett's multiple comparisons test	Mean Diff,	95,00% CI of diff,	Below threshold?	Summary	Adjusted P Value
Luciferase activity (AU)	5.00176	5.86086	4.78735		4.86412			F	23.03		ID40 vs. ID40 ΔygfB	-1.154	-1,585 to -0,7229	Yes	****	<0,0001
	5.01658	6.18756	5.21459	6.25058	5.09328			P value	<0,0001		ID40 vs. ID40 ΔcreBC	-0.07622	-0,5073 to 0,3548	No	ns	0.9788
	5.37651	6.58571	5.55503	6.55557	5.3944			P value summary	****		ID40 vs. ID40 ΔygfB/ΔcreBC	-1.255	-1,737 to -0,7726	Yes	****	<0,0001
	5.25247	6.30932	5.07542	6.20323	5.23649			Significant diff. among means (P < 0.05)?	Yes		ID40 vs. ID40 ΔampR	-0.0652	-0,4963 to 0,3659	No	ns	0.988
	5.21352							R squared	0.8072
	4.94432
	4.41375
	4.97936
	5.05226
	5.01846
	5.10708
	5.60643

## Sheet: Fig.5b
Raw data
	ID40	ID40::rha-dacB(PA14)
		-rha	+rha
Luciferase activity (AU)	94506.3	164284	328916
	117366	127294	274119
	115946	143403	195002
Mean	109273	144994	266013
Std. Deviation	12808	18546	67324
Std. Error of Mean	7395	10708	38870
Lower 95% CI of mean	77456	98922	98771
Upper 95% CI of mean	141090	191065	433255
Log10 data	ID40	ID40::rha-dacB(PA14)			ANOVA summary			Tukey's multiple comparisons test	Mean Diff,	95,00% CI of diff,	Below threshold?	Summary	Adjusted P Value
		-rha	+rha		F	17.54		ID40 vs. -rha	-0.1226	-0,3227 to 0,07758	No	ns	0.2246
	4.97546	5.2156	5.51709		P value	0.0031		ID40 vs. +rha	-0.3786	-0,5788 to -0,1785	Yes	**	0.0028
	5.06954	5.10481	5.43794		P value summary	**		-rha vs. +rha	-0.256	-0,4562 to -0,05589	Yes	*	0.0182
	5.06426	5.15656	5.29004		Significant diff. among means (P < 0.05)?	Yes
					R squared	0.8539

## Sheet: Fig. 5c
	ID40::rha-dacB(PA14) ::ampDh3-HiBiT				Unpaired t test
	0% rha	0,1% rha			P value	0.0072
x-fold AmpDh3 production	1.20167	1.62298			P value summary	**
	0.89712	1.47006			Significantly different (P < 0.05)?	Yes
	0.901207	1.61447			One- or two-tailed P value?	Two-tailed
					t, df	t=5,064, df=4
Mean	1	1.569
Std. Deviation	0.1747	0.08593
Std. Error of Mean	0.1008	0.04961
Lower 95% CI of mean	0.5661	1.356
Upper 95% CI of mean	1.434	1.783
