# Supplementary material for: YgfB increases β-lactam resistance in Pseudomonas aeruginosa by counteracting AlpA-mediated ampDh3 expression
Source: Commun Biol. 2023 Mar 10;6:254. doi: 10.1038/s42003-023-04609-4 (PMC9998450; doi:10.1038/s42003-023-04609-4)
Supplement: Supplementary file 10 — Supplementary Data 8 [file 42003_2023_4609_MOESM10_ESM.xlsx]

## Sheet: PIP-CIP
	Strain	MIC (PIP)	MIC comb (PIP)	MIC (CIP)	MIC comb (CIP)	FIC PIP 1	FIC CIP 1	FIC
	ID40	256	64	4	2	0.25	0.5	0.75
	ygfB	128	32	4	1	0.25	0.25	0.5
	ampDh3	256	64	4	2	0.25	0.5	0.75
	ygfB/ampDh3	256	64	4	2	0.25	0.5	0.75
	alpA	512	32	8	2	0.0625	0.25	0.3125
	ygfB/alpA	512	64	8	2	0.125	0.25	0.375
	ygfB::ygfB 0%rha	64	8	4	2	0.125	0.5	0.625
	ygfB::ygfB 0,1%rha	256	64	4	2	0.25	0.5	0.75
	ampDh3::ampDh3 0%rha	256	64	4	2	0.25	0.5	0.75
	ampDh3::ampDh3 0,1% rha	64	32	4	2	0.5	0.5	1
	alpA::alpA 0%rha	512	64	4	2	0.125	0.5	0.625
	alpA::alpA 0,1%rha	128	32	8	1	0.25	0.125	0.375

## Sheet: CAZ-CIP
	Strain	MIC (CAZ)	MIC comb (CAZ)	MIC (CIP)	MIC comb (CIP)	FIC CAZ 1	FIC CIP 1	FIC
	ID40	128	32	8	2	0.25	0.25	0.5
	ygfB	32	8	8	2	0.25	0.25	0.5
	ampDh3	64	16	8	2	0.25	0.25	0.5
	ygfB/ampDh3	128	32	8	2	0.25	0.25	0.5
	alpA	128	16	8	2	0.125	0.25	0.375
	ygfB/alpA	128	16	8	2	0.125	0.25	0.375
	ygfB::ygfB 0%rha	32	8	8	2	0.25	0.25	0.5
	ygfB::ygfB 0,1%rha	128	32	8	2	0.25	0.25	0.5
	ampDh3::ampDh3 0%rha	64	8	8	4	0.125	0.5	0.625
	ampDh3::ampDh3 0,1% rha	32	0.5	8	4	0.015625	0.5	0.515625
	alpA::alpA 0%rha	128	32	8	2	0.25	0.25	0.5
	alpA::alpA 0,1%rha	64	16	8	2	0.25	0.25	0.5

## Sheet: IMP - CIP
	Strain	MIC (IMP)	MIC comb (IMP)	MIC (CIP)	MIC comb (CIP)	FIC IMP 1	FIC CIP 1	FIC
	ID40	64	16	8	4	0.25	0.5	0.75
	ygfB	16	1	8	4	0.0625	0.5	0.5625
	ampDh3	64	32	4	1	0.5	0.25	0.75
	ygfB/ampDh3	64	16	8	4	0.25	0.5	0.75
	alpA	64	8	8	4	0.125	0.5	0.625
	ygfB/alpA	64	8	8	4	0.125	0.5	0.625
	ygfB::ygfB 0%rha	32	4	8	4	0.125	0.5	0.625
	ygfB::ygfB 0,1%rha	64	16	8	4	0.25	0.5	0.75
	ampDh3::ampDh3 0%rha	64	16	8	4	0.25	0.5	0.75
	ampDh3::ampDh3 0,1% rha	32	1	8	4	0.03125	0.5	0.53125
	alpA::alpA 0%rha	64	16	8	4	0.25	0.5	0.75
	alpA::alpA 0,1%rha	32	1	8	4	0.03125	0.5	0.53125

## Sheet: AZT - CIP
	Strain	MIC (AZT)	MIC comb (AZT)	MIC (CIP)	MIC comb (CIP)	FIC AZT 1	FIC CIP 1	FIC
	ID40	64	16	8	2	0.25	0.25	0.5
	ygfB	16	4	8	2	0.25	0.25	0.5
	ampDh3	32	8	8	2	0.25	0.25	0.5
	ygfB/ampDh3	64	2	8	4	0.03125	0.5	0.53125
	alpA	32	8	8	2	0.25	0.25	0.5
	ygfB/alpA	128	16	16	2	0.125	0.125	0.25
	ygfB::ygfB 0%rha	16	4	8	2	0.25	0.25	0.5
	ygfB::ygfB 0,1%rha	32	16	8	2	0.5	0.25	0.75
	ampDh3::ampDh3 0%rha	32	16	8	2	0.5	0.25	0.75
	ampDh3::ampDh3 0,1% rha	16	8	8	2	0.5	0.25	0.75
	alpA::alpA 0%rha	64	16	8	2	0.25	0.25	0.5
	alpA::alpA 0,1%rha	16	8	8	2	0.5	0.25	0.75
