# Supplementary material for: YgfB increases β-lactam resistance in Pseudomonas aeruginosa by counteracting AlpA-mediated ampDh3 expression
Source: Commun Biol. 2023 Mar 10;6:254. doi: 10.1038/s42003-023-04609-4 (PMC9998450; doi:10.1038/s42003-023-04609-4)
Supplement: Supplementary file 11 — Supplementary Data 9 [file 42003_2023_4609_MOESM11_ESM.xlsx]

## Sheet: Figure 7b
Fig.7b	x-fold compared to ID40 -CIP
	ID40 -CIP	ID40 +CIP	ID40 ∆ygfB -CIP	ID0 ∆ygfB +CIP		Two-way ANOVA	Ordinary						Šídák's multiple comparisons test	Mean Diff,	95,00% CI of diff,	Below threshold?	Summary	Adjusted P Value
	1.19445	1.60312	2.62824	2.10842		Alpha	0.05
	0.593952	2.4234	2.23235	1.25434									ID40 :No CIP vs. ID40 :32 µg/ml CIP for 2 hours	-1.074	-2,121 to -0,02727	Yes	*	0.0445
	1.2116	2.19577	1.65059	1.73837		Source of Variation	% of total variation	P value	P value summary	Significant?			ID40 :No CIP vs. ΔygfB:No CIP	-1.17	-2,217 to -0,1236	Yes	*	0.0295
						Interaction	44.77	0.0139	*	Yes			ID40 :No CIP vs. ΔygfB:32 µg/ml CIP for 2 hours	-0.7004	-1,747 to 0,3464	No	ns	0.2194
						Row Factor	11.92	0.1446	ns	No
						Column Factor	6.851	0.2551	ns	No
						ANOVA table	SS	DF	MS	F (DFn, DFd)	P value
						Interaction	1.788	1	1.788	F (1, 8) = 9,821	P=0,0139
						Row Factor	0.476	1	0.476	F (1, 8) = 2,614	P=0,1446
						Column Factor	0.2737	1	0.2737	F (1, 8) = 1,503	P=0,2551
						Residual	1.457	8	0.1821
