# Supplementary material for: YgfB increases β-lactam resistance in Pseudomonas aeruginosa by counteracting AlpA-mediated ampDh3 expression
Source: Commun Biol. 2023 Mar 10;6:254. doi: 10.1038/s42003-023-04609-4 (PMC9998450; doi:10.1038/s42003-023-04609-4)
Supplement: Supplementary file 12 — Supplementary Data 10 [file 42003_2023_4609_MOESM12_ESM.xlsx]

## Sheet: Tabelle1
mRNA expression: x-fold compared to ID40
alpB
Replicate	WT	ΔygfB	ΔygfB::rha-ygfB 0% Rhamnose	ΔygfB::rha-ygfB 0.001% Rhamnose	ΔygfB::rha-ygfB 0.01% Rhamnose	ΔygfB::rha-ygfB 0.1% Rhamnose				ANOVA summary			Dunnett's multiple comparisons test	Mean Diff,	95,00% CI of diff,	Below threshold?	Summary	Adjusted P Value
1	1	0.869087	0.636632	0.566657	0.744912	0.476712				F	0.367		WT vs. ΔygfB	-0.4196	-1,588 to 0,7493	No	ns	0.749
2	1	1.36474	0.922647	1.10843	0.827113	0.977929				P value	0.8616		WT vs. ΔygfB::rha-ygfB 0% Rhamnose	-0.04561	-1,214 to 1,123	No	ns	0.9999
3	1	2.02488	1.57757	1.91231	1.6095	1.3822				P value summary	ns		WT vs. ΔygfB::rha-ygfB 0.001% Rhamnose	-0.1958	-1,365 to 0,9731	No	ns	0.9825
										Significant diff. among means (P < 0.05)?	No		WT vs. ΔygfB::rha-ygfB 0.01% Rhamnose	-0.06051	-1,229 to 1,108	No	ns	0.9998
Mean	1	1.42	1.046	1.196	1.061	0.9456				R squared	0.1326		WT vs. ΔygfB::rha-ygfB 0.1% Rhamnose	0.05439	-1,114 to 1,223	No	ns	0.9998
Std. Deviation	0	0.5798	0.4824	0.6771	0.4772	0.4536
Std. Error of Mean	0	0.3348	0.2785	0.3909	0.2755	0.2619
Lower 95% CI of mean	1	-0.02084	-0.1527	-0.4861	-0.125	-0.1812
Upper 95% CI of mean	1	2.86	2.244	2.878	2.246	2.072
alpC
Replicate	WT	ΔygfB	ΔygfB::rha-ygfB 0% Rhamnose	ΔygfB::rha-ygfB 0.001% Rhamnose	ΔygfB::rha-ygfB 0.01% Rhamnose	ΔygfB::rha-ygfB 0.1% Rhamnose				ANOVA summary			Dunnett's multiple comparisons test	Mean Diff,	95,00% CI of diff,	Below threshold?	Summary	Adjusted P Value
1	1	0.910708	0.445343	0.781546	0.40473	0.283302				F	1.088		WT vs. ΔygfB	-2.65	-6,786 to 1,485	No	ns	0.2791
2	1	1.67191	1.1588	1.68487	1.46028	1.19865				P value	0.4154		WT vs. ΔygfB::rha-ygfB 0% Rhamnose	-0.1733	-4,309 to 3,962	No	ns	0.9998
3	1	8.3683	1.91573	1.53359	1.15292	1.44522				P value summary	ns		WT vs. ΔygfB::rha-ygfB 0.001% Rhamnose	-0.3333	-4,469 to 3,802	No	ns	0.9996
										Significant diff. among means (P < 0.05)?	No		WT vs. ΔygfB::rha-ygfB 0.01% Rhamnose	-0.005979	-4,141 to 4,129	No	ns	>0,9999
Mean	1	3.65	1.173	1.333	1.006	0.9757				R squared	0.3119		WT vs. ΔygfB::rha-ygfB 0.1% Rhamnose	0.02428	-4,111 to 4,160	No	ns	>0,9999
Std. Deviation	0	4.104	0.7353	0.4838	0.5429	0.6122
Std. Error of Mean	0	2.369	0.4245	0.2793	0.3134	0.3535
Lower 95% CI of mean	1	-6.544	-0.6533	0.1315	-0.3427	-0.5451
Upper 95% CI of mean	1	13.84	3	2.535	2.355	2.497
alpD
Replicate	WT	ΔygfB	ΔygfB::rha-ygfB 0% Rhamnose	ΔygfB::rha-ygfB 0.001% Rhamnose	ΔygfB::rha-ygfB 0.01% Rhamnose	ΔygfB::rha-ygfB 0.1% Rhamnose				ANOVA summary			Dunnett's multiple comparisons test	Mean Diff,	95,00% CI of diff,	Below threshold?	Summary	Adjusted P Value
1	1	0.849355	0.696562	0.828941	0.591033	0.215229				F	1.006		WT vs. ΔygfB	-0.7229	-2,809 to 1,364	No	ns	0.7716
2	1	1.59192	1.39581	2.71662	0.876562	0.618171				P value	0.4549		WT vs. ΔygfB::rha-ygfB 0% Rhamnose	-0.8574	-2,944 to 1,229	No	ns	0.6517
3	1	2.72734	3.47968	2.06999	1.95809	1.15795				P value summary	ns		WT vs. ΔygfB::rha-ygfB 0.001% Rhamnose	-0.8718	-2,958 to 1,215	No	ns	0.6386
										Significant diff. among means (P < 0.05)?	No		WT vs. ΔygfB::rha-ygfB 0.01% Rhamnose	-0.1419	-2,228 to 1,945	No	ns	0.9997
Mean	1	1.723	1.857	1.872	1.142	0.6638				R squared	0.2955		WT vs. ΔygfB::rha-ygfB 0.1% Rhamnose	0.3362	-1,750 to 2,423	No	ns	0.9852
Std. Deviation	0	0.9458	1.448	0.9593	0.7211	0.473
Std. Error of Mean	0	0.5461	0.8359	0.5539	0.4163	0.2731
Lower 95% CI of mean	1	-0.6267	-1.739	-0.5112	-0.6495	-0.5112
Upper 95% CI of mean	1	4.072	5.454	4.255	2.933	1.839
alpE
Replicate	WT	ΔygfB	ΔygfB::rha-ygfB 0% Rhamnose	ΔygfB::rha-ygfB 0.001% Rhamnose	ΔygfB::rha-ygfB 0.01% Rhamnose	ΔygfB::rha-ygfB 0.1% Rhamnose				ANOVA summary			Dunnett's multiple comparisons test	Mean Diff,	95,00% CI of diff,	Below threshold?	Summary	Adjusted P Value
1	1	1.18394	0.888988	0.904308	0.558402	0.356215				F	1.502		WT vs. ΔygfB	-0.7245	-1,877 to 0,4282	No	ns	0.2942
2	1	1.57006	1.30592	1.9078	0.971815	1.31384				P value	0.2604		WT vs. ΔygfB::rha-ygfB 0% Rhamnose	-0.4368	-1,589 to 0,7159	No	ns	0.7121
3	1	2.41939	2.11541	1.63422	1.12422	1.21492				P value summary	ns		WT vs. ΔygfB::rha-ygfB 0.001% Rhamnose	-0.4821	-1,635 to 0,6705	No	ns	0.6378
										Significant diff. among means (P < 0.05)?	No		WT vs. ΔygfB::rha-ygfB 0.01% Rhamnose	0.1152	-1,037 to 1,268	No	ns	0.9982
Mean	1	1.724	1.437	1.482	0.8848	0.9617				R squared	0.385		WT vs. ΔygfB::rha-ygfB 0.1% Rhamnose	0.03834	-1,114 to 1,191	No	ns	0.9999
Std. Deviation	0	0.632	0.6236	0.5188	0.2928	0.5267
Std. Error of Mean	0	0.3649	0.36	0.2995	0.169	0.3041
Lower 95% CI of mean	1	0.1544	-0.1123	0.1935	0.1575	-0.3466
Upper 95% CI of mean	1	3.295	2.986	2.771	1.612	2.27
