# Supplementary material for: YgfB increases β-lactam resistance in Pseudomonas aeruginosa by counteracting AlpA-mediated ampDh3 expression
Source: Commun Biol. 2023 Mar 10;6:254. doi: 10.1038/s42003-023-04609-4 (PMC9998450; doi:10.1038/s42003-023-04609-4)
Supplement: Supplementary file 13 — Supplementary Data 11 [file 42003_2023_4609_MOESM13_ESM.xlsx]

## Sheet: a + b - Western blot
a
YgfB
Replicate		WT	ΔygfB	ΔygfB + ygfB 0% Rha	ΔygfB + ygfB 0.001% Rha	ΔygfB + ygfB 0.01% Rha	ΔygfB + ygfB 0.1% Rha			ANOVA summary			Šídák's multiple comparisons test	Mean Diff,	95,00% CI of diff,	Below threshold?	Summary	Adjusted P Value
1	Relative intensities adjusted to WT	1	0	0	0.287783	0.996704	1.09603			F	11.85		WT vs. ΔygfB	1	0,4646 to 1,535	Yes	***	0.0006
2		1	0	0	0.227643	0.408619	0.345737			P value	0.0003		ΔygfB + ygfB 0% Rha vs. ΔygfB + ygfB 0.001% Rha	-0.2975	-0,8328 to 0,2379	No	ns	0.4276
3		1	0	0	0.376982	1.0459	1.01873			P value summary	***		ΔygfB + ygfB 0% Rha vs. ΔygfB + ygfB 0.01% Rha	-0.8171	-1,352 to -0,2817	Yes	**	0.0031
										Significant diff. among means (P < 0.05)?	Yes		ΔygfB + ygfB 0% Rha vs. ΔygfB + ygfB 0.1% Rha	-0.8202	-1,356 to -0,2848	Yes	**	0.003
	Mean	1	14.33	8.169	3.25	0.3634	0.5989			R squared	0.8316
	Std. Deviation	0	5.919	4.755	2.361	0.3682
	Std. Error of Mean	0	3.417	2.745	1.363	0.2126
	Lower 95% CI of mean	1	-0.3748	-3.643	-2.615	-0.5512
	Upper 95% CI of mean	1	29.03	19.98	9.115	1.278
	b
AmpDh3
Replicate		WT	ΔygfB	ΔygfB + ygfB 0% Rha	ΔygfB + ygfB 0.001% Rha	ΔygfB + ygfB 0.01% Rha	ΔygfB + ygfB 0.1% Rha			ANOVA summary			Šídák's multiple comparisons test	Mean Diff,	95,00% CI of diff,	Below threshold?	Summary	Adjusted P Value
1	Relative intensities adjusted to WT	1	7.70095	6.23675	3.54335	0.758774	1.04731			F	8.093		WT vs. ΔygfB	-13.33	-21,64 to -5,016	Yes	**	0.003
2		1	19.088	4.68401	0.756725	0.030403	0.150449			P value	0.0035		ΔygfB + ygfB 0% Rha vs. ΔygfB + ygfB 0.001% Rha	4.918	-3,394 to 13,23	No	ns	0.3219
3		1	16.1952	13.5853	5.45134	0.300947	Below detection limit			P value summary	**		ΔygfB + ygfB 0% Rha vs. ΔygfB + ygfB 0.01% Rha	7.805	-0,5071 to 16,12	No	ns	0.067
										Significant diff. among means (P < 0.05)?	Yes
	Mean	1	14.33	8.169	3.25	0.3634	0.5989			R squared	0.764
	Std. Deviation	0	5.919	4.755	2.361	0.3682
	Std. Error of Mean	0	3.417	2.745	1.363	0.2126
	Lower 95% CI of mean	1	-0.3748	-3.643	-2.615	-0.5512
	Upper 95% CI of mean	1	29.03	19.98	9.115	1.278

## Sheet: c - Luciferase assay
Raw
Replicate		ID40	ID40 + 0.1% rha	ΔygfB	ΔygfB + 0.1% rha	ΔygfB + ygfB 0% Rha	ΔygfB + ygfB 0.001% Rha	ΔygfB + ygfB 0.01% Rha	ΔygfB + ygfB 0.1% Rha
1	x-fold luciferase activity	1.02561	0.831496	30.8095	35.3105	31.0596	2.05952	0.827477	0.357619
2		1.10041	0.808931	29.929	18.5182	26.7597	4.17648	0.453336	0.562825
3		0.873975	0.905888	27.7021	33.6633	34.376	5.53855	0.674928	0.405489
	Mean	1	0.8488	29.48	29.16	30.73	3.925	0.6519	0.442
	Std. Deviation	0.1154	0.05073	1.602	9.256	3.819	1.753	0.1881	0.1074
	Std. Error of Mean	0.06661	0.02929	0.9247	5.344	2.205	1.012	0.1086	0.06198
	Lower 95% CI of mean	0.7134	0.7227	25.5	6.17	21.25	-0.4301	0.1846	0.1753
	Upper 95% CI of mean	1.287	0.9748	33.46	52.16	40.22	8.28	1.119	0.7087
Log10 transformed
Replicate		ID40	ID40 + 0.1% rha	ΔygfB	ΔygfB + 0.1% rha	ΔygfB + ygfB 0% Rha	ΔygfB + ygfB 0.001% Rha	ΔygfB + ygfB 0.01% Rha	ΔygfB + ygfB 0.1% Rha		ANOVA summary			Šídák's multiple comparisons test	Mean Diff,	95,00% CI of diff,	Below threshold?	Summary	Adjusted P Value
1	x-fold luciferase activity	0.0109837	-0.0801398	1.48869	1.5479	1.4922	0.313767	-0.0822439	-0.44658		F	146		ID40 vs. ID40 + 0.1% rha	0.06973	-0,2150 to 0,3545	No	ns	0.9787
2		0.0415552	-0.0920885	1.47609	1.2676	1.42748	0.62081	-0.34358	-0.249626		P value	<0,0001		ID40 vs. ΔygfB	-1.471	-1,756 to -1,186	Yes	****	<0,0001
3		-0.058501	-0.0429255	1.44251	1.52716	1.53626	0.743396	-0.170742	-0.392021		P value summary	****		ΔygfB vs. ΔygfB + 0.1% rha	0.02154	-0,2632 to 0,3063	No	ns	>0,9999
											Significant diff. among means (P < 0.05)?	Yes		ΔygfB + ygfB 0% Rha vs. ΔygfB + ygfB 0.001% Rha	0.926	0,6413 to 1,211	Yes	****	<0,0001
											R squared	0.9846		ΔygfB + ygfB 0% Rha vs. ΔygfB + ygfB 0.01% Rha	1.684	1,399 to 1,969	Yes	****	<0,0001
														ΔygfB + ygfB 0% Rha vs. ΔygfB + ygfB 0.1% Rha	1.848	1,563 to 2,133	Yes	****	<0,0001

## Sheet: d + e - Western blot
YgfB
		Time [minutes]
Replicates		0	30	60	90	120	150	180		ANOVA summary			Dunnett's multiple comparisons test	Mean Diff,	95,00% CI of diff,	Below threshold?	Summary	Adjusted P Value
1	Relative intensities to timepoint 180 minutes	0.041647	0.039859	0.115743	0.256518	0.934623	1.35169	1		F	4.746		180 vs. 0	0.9217	0,2638 to 1,580	Yes	**	0.0055
2		0.168913	0.724843	0.913815	0.997519	0.687839	0.899191	1		P value	0.0077		180 vs. 30	0.6559	-0,002056 to 1,314	No	ns	0.0509
3		0.024261	0.267659	0.802339	0.609982	0.748026	0.906425	1		P value summary	**		180 vs. 60	0.3894	-0,2686 to 1,047	No	ns	0.3687
										Significant diff. among means (P < 0.05)?	Yes		180 vs. 90	0.3787	-0,2793 to 1,037	No	ns	0.3938
	Mean	0.07827	0.3441	0.6106	0.6213	0.7902	1.052	1		R squared	0.6704		180 vs. 120	0.2098	-0,4481 to 0,8678	No	ns	0.857
	Std. Deviation	0.07898	0.3488	0.4322	0.3706	0.1287	0.2592	0					180 vs. 150	-0.05243	-0,7104 to 0,6055	No	ns	0.9997
	Std. Error of Mean	0.0456	0.2014	0.2495	0.214	0.07429	0.1496	0
	Lower 95% CI of mean	-0.1179	-0.5224	-0.463	-0.2994	0.4705	0.4086	1
	Upper 95% CI of mean	0.2745	1.211	1.684	1.542	1.11	1.696	1
AmpDh3
		Time [minutes]								ANOVA summary			Dunnett's multiple comparisons test	Mean Diff,	95,00% CI of diff,	Below threshold?	Summary	Adjusted P Value
Replicates		0	30	60	90	120	150	180		F	6.452		0 vs. 30	0.2607	-0,2624 to 0,7838	No	ns	0.5269
1	Relative intensities to timepoint 0 minutes	1	0.306617	0.258794	0.151636	0.029371	0.015604	0.034166		P value	0.002		0 vs. 60	0.5878	0,06466 to 1,111	Yes	*	0.0255
2		1	1.21215	0.472317	0.285116	0.106135	0.507564	0.308863		P value summary	**		0 vs. 90	0.7771	0,2540 to 1,300	Yes	**	0.0034
3		1	0.699079	0.505633	0.231952	0.32776	0.188298	0.292207		Significant diff. among means (P < 0.05)?	Yes		0 vs. 120	0.8456	0,3225 to 1,369	Yes	**	0.0017
										R squared	0.7344		0 vs. 150	0.7628	0,2398 to 1,286	Yes	**	0.004
	Mean	1	0.7393	0.4122	0.2229	0.1544	0.2372	0.2117					0 vs. 180	0.7883	0,2652 to 1,311	Yes	**	0.0031
	Std. Deviation	0	0.4541	0.1339	0.0672	0.1549	0.2496	0.154
	Std. Error of Mean	0	0.2622	0.07733	0.0388	0.08946	0.1441	0.08892
	Lower 95% CI of mean	1	-0.3888	0.07953	0.05597	-0.2305	-0.3829	-0.1708
	Upper 95% CI of mean	1	1.867	0.745	0.3898	0.5393	0.8572	0.5943

## Sheet: f - Luciferase assay
			Time [minutes]
	Replicates		0	30	60	90	120	150	180		ANOVA summary			Dunnett's multiple comparisons test	Mean Diff,	95,00% CI of diff,	Below threshold?	Summary	Adjusted P Value
	1	x-fold luciferase activity	1.0949	0.822521	0.128725	0.151556	0.0985724	0.0943554	0.0925303		F	260.9		0 vs. 30	0.1521	0,05355 to 0,2507	Yes	**	0.0025
	2		0.947782	0.850619	0.184562	0.130584	0.123589	0.129645	0.120169		P value	<0,0001		0 vs. 60	0.821	0,7224 to 0,9196	Yes	****	<0,0001
	3		0.957319	0.870445	0.223745	0.13951	0.142605	0.148869	0.156558		P value summary	****		0 vs. 90	0.8595	0,7609 to 0,9580	Yes	****	<0,0001
											Significant diff. among means (P < 0.05)?	Yes		0 vs. 120	0.8784	0,7798 to 0,9770	Yes	****	<0,0001
											R squared	0.9911		0 vs. 150	0.8757	0,7771 to 0,9743	Yes	****	<0,0001
		Mean	1	0.8479	0.179	0.1405	0.1216	0.1243	0.1231					0 vs. 180	0.8769	0,7783 to 0,9755	Yes	****	<0,0001
		Std. Deviation	0.08232	0.02408	0.04775	0.01052	0.02208	0.02765	0.03211
		Std. Error of Mean	0.04753	0.0139	0.02757	0.006076	0.01275	0.01596	0.01854
		Lower 95% CI of mean	0.7955	0.788	0.06039	0.1144	0.06673	0.05561	0.04331
		Upper 95% CI of mean	1.205	0.9077	0.2976	0.1667	0.1764	0.193	0.2029
