# Supplementary material for: YgfB increases β-lactam resistance in Pseudomonas aeruginosa by counteracting AlpA-mediated ampDh3 expression
Source: Commun Biol. 2023 Mar 10;6:254. doi: 10.1038/s42003-023-04609-4 (PMC9998450; doi:10.1038/s42003-023-04609-4)
Supplement: Supplementary file 14 — Supplementary Data 12 [file 42003_2023_4609_MOESM14_ESM.xlsx]

## Sheet: a - ygfB deletion
Raw
Replicate		ID40	ID40∆ygfB		PA14	PA14∆ygfB		ID72	ID72∆ygfB		ID143	ID143∆ygfB		PAO1	PAO1∆ygfB
1	x-fold luciferase activity compared to WT	2.30804	13.1407		1.73624	1.51275		1.00698	8.50424		0.965166	17.1825		0.987504	10.3139
2		2.70461	15.2882		1.80793	1.60349		0.966817	8.86668		1.04582	19.8013		1.02546	10.1795
3		2.80781	15.5452		1.67732	1.67632		1.0262	10.5979		0.989013	19.8428		0.987036	10.7275
4		0.413577	2.98996		0.593665	2.68597
5		0.427935	6.34396		0.594536	2.41724
6		0.980196	15.8677		0.967301	5.42586
7		0.736665	8.39699		0.746847	1.3864
8		0.673478			0.941682	2.97515
9		0.362344			0.878056	5.13582
10		0.106794			0.225269	2.0047
11		0.392787			0.958039
12		0.464583			0.612085
13		0.429793			1.3617
14		0.527091			1.12463
15		1.6643			0.774699
	Mean	1	11.08		1	2.682		1	9.323		1	18.94		1	10.41
	Std. Deviation	0.9096	5.162		0.4641	1.468		0.0303	1.119		0.04143	1.524		0.02205	0.2856
	Std. Error of Mean	0.2348	1.951		0.1198	0.4641		0.01749	0.646		0.02392	0.8799		0.01273	0.1649
	Lower 95% CI of mean	0.4963	6.308		0.743	1.633		0.9247	6.543		0.8971	15.16		0.9452	9.697
	Upper 95% CI of mean	1.504	15.86		1.257	3.732		1.075	12.1		1.103	22.73		1.055	11.12
		vs.			vs.			vs.			vs.			vs.
		ID40	ID40∆ygfB		PA14	PA14∆ygfB		ID72	ID72∆ygfB		ID143	ID143∆ygfB		PAO1	PAO1∆ygfB
		Unpaired t test with Welch's correction			Unpaired t test with Welch's correction			Unpaired t test with Welch's correction			Unpaired t test with Welch's correction			Unpaired t test with Welch's correction
		P value	0.002		P value	0.0055		P value	0.0059		P value	0.0024		P value	0.0003
		P value summary	**		P value summary	**		P value summary	**		P value summary	**		P value summary	***
		Significantly different (P < 0.05)?	Yes		Significantly different (P < 0.05)?	Yes		Significantly different (P < 0.05)?	Yes		Significantly different (P < 0.05)?	Yes		Significantly different (P < 0.05)?	Yes
		One- or two-tailed P value?	Two-tailed		One- or two-tailed P value?	Two-tailed		One- or two-tailed P value?	Two-tailed		One- or two-tailed P value?	Two-tailed		One- or two-tailed P value?	Two-tailed
		Welch-corrected t, df	t=5,130, df=6,175		Welch-corrected t, df	t=3,510, df=10,21		Welch-corrected t, df	t=12,88, df=2,003		Welch-corrected t, df	t=20,38, df=2,003		Welch-corrected t, df	t=56,88, df=2,024
		How big is the difference?			How big is the difference?			How big is the difference?			How big is the difference?			How big is the difference?
		Mean of column A	1		Mean of column C	1		Mean of column E	1		Mean of column G	1		Mean of column I	1
		Mean of column B	11.08		Mean of column D	2.682		Mean of column F	9.323		Mean of column H	18.94		Mean of column J	10.41
		Difference between means (B - A) ± SEM	10,08 ± 1,965		Difference between means (D - C) ± SEM	1,682 ± 0,4793		Difference between means (F - E) ± SEM	8,323 ± 0,6462		Difference between means (H - G) ± SEM	17,94 ± 0,8803		Difference between means (J - I) ± SEM	9,407 ± 0,1654
		95% confidence interval	5,306 to 14,86		95% confidence interval	0,6174 to 2,747		95% confidence interval	5,546 to 11,10		95% confidence interval	14,16 to 21,72		95% confidence interval	8,703 to 10,11
		R squared (eta squared)	0.81		R squared (eta squared)	0.5468		R squared (eta squared)	0.9881		R squared (eta squared)	0.9952		R squared (eta squared)	0.9994
		F test to compare variances			F test to compare variances			F test to compare variances			F test to compare variances			F test to compare variances
		F, DFn, Dfd	32,21, 6, 14		F, DFn, Dfd	9,998, 9, 14		F, DFn, Dfd	1364, 2, 2		F, DFn, Dfd	1353, 2, 2		F, DFn, Dfd	167,8, 2, 2
		P value	<0,0001		P value	0.0002		P value	0.0015		P value	0.0015		P value	0.0119
		P value summary	****		P value summary	***		P value summary	**		P value summary	**		P value summary	*
		Significantly different (P < 0.05)?	Yes		Significantly different (P < 0.05)?	Yes		Significantly different (P < 0.05)?	Yes		Significantly different (P < 0.05)?	Yes		Significantly different (P < 0.05)?	Yes

## Sheet: b - WT only
Raw
Replicate		ID40	PA14	ID72	ID143	PAO1
1	luciferase activity (AU)	560328	1283439	342798	600455	240294
2		656605	1336433	329125	650632	249530
3		681657	1239884	349341	615291	240180
4		100405	438840
5		103891	439484
6		237964	715034
7		178842	552073
8		163502	696096
9		87967	649063
10		25926.7	166520
11		95357.7	708187
12		112788	452456
13		104342	1006572
14		127963	831328
15		404044	572661
	Mean	242772	739205	340421	622126	243335
	Std. Deviation	220816	343101	10315	25777	5366
	Std. Error of Mean	57014	88588	5956	14883	3098
	Lower 95% CI of mean	120488	549202	314796	558092	230006
	Upper 95% CI of mean	365056	929207	366046	686160	256664
Log10 transformed
Replicate		ID40	PA14	ID72	ID143	PAO1		ANOVA summary			Dunnett's multiple comparisons test	Mean Diff,	95,00% CI of diff,	Below threshold?	Summary	Adjusted P Value
1	luciferase activity (AU)	5.74844	6.10838	5.53504	5.77848	5.38074		F	8.525		ID40 vs. PA14	-0.5927	-0,8709 to -0,3144	Yes	****	<0,0001
2		5.8173	6.12595	5.51736	5.81334	5.39712		P value	<0,0001		ID40 vs. ID72	-0.3064	-0,7884 to 0,1755	No	ns	0.3396
3		5.83357	6.09338	5.54325	5.78908	5.38054		P value summary	****		ID40 vs. ID143	-0.5682	-1,050 to -0,08621	Yes	*	0.0158
4		5.00176	5.64231					Significant diff. among means (P < 0.05)?	Yes		ID40 vs. PAO1	-0.1607	-0,6426 to 0,3213	No	ns	0.8419
5		5.01658	5.64294					R squared	0.5007
6		5.37651	5.85433
7		5.25247	5.742
8		5.21352	5.84267
9		4.94432	5.81229
10		4.41375	5.22147
11		4.97936	5.85015
12		5.05226	5.65558
13		5.01846	6.00284
14		5.10708	5.91977
15		5.60643	5.7579
